# Supplementary material for: Cell lines and clearing approaches: a single-cell level 3D light-sheet fluorescence microscopy dataset of multicellular spheroids
Source: Data Brief. 2021 Apr 23;36:107090. doi: 10.1016/j.dib.2021.107090 (PMC8134717; doi:10.1016/j.dib.2021.107090)
Supplement: Supplementary file 1 [file mmc1.zip › Supplementary/SF2_MetadataFig2.csv]

Figure2_middle_region
image_ID	z-plane	number of slices	stepsize (z-axis)	resolution (pixel)	resolution (µm)	bit
T-47D_Uncleared_004	32	64	3.7 um	2048x2048	294.3x294.3	16
T-47D_ClearT_001	26	47	3.7 um	2048x2048	294.3x294.3	16
T-47D_ClearT2_002	20	42	3.7 um	2048x2048	294.3x294.3	16
T-47D_CUBIC_002	31	58	3.7 um	2048x2048	294.3x294.3	16
T-47D_ScaleA2_005	25	48	3.7 um	2048x2048	294.3x294.3	16
T-47D_Sucrose_004	32	59	3.7 um	2048x2048	294.3x294.3	16
5-8F_Uncleared_003	30	65	3.7 um	2048x2048	294.3x294.3	16
5-8F_ClearT_003	21	48	3.7 um	2048x2048	294.3x294.3	16
5-8F_ClearT2_003	27	41	3.7 um	2048x2048	294.3x294.3	16
5-8F_CUBIC_001	32	62	3.7 um	2048x2048	294.3x294.3	16
5-8F_ScaleA2_004	31	60	3.7 um	2048x2048	294.3x294.3	16
5-8F_Sucrose_003	26	54	3.7 um	2048x2048	294.3x294.3	16
Huh-7D12_Uncleared_002	32	71	3.7 um	2048x2048	294.3x294.3	16
Huh-7D12_ClearT_001	28	57	3.7 um	2048x2048	294.3x294.3	16
Huh-7D12_ClearT2_004	30	58	3.7 um	2048x2048	294.3x294.3	16
Huh-7D12_CUBIC_002	38	75	3.7 um	2048x2048	294.3x294.3	16
Huh-7D12_ScaleA2_002	25	58	3.7 um	2048x2048	294.3x294.3	16
Huh-7D12_Sucrose_004	31	59	3.7 um	2048x2048	294.3x294.3	16
