# Supplementary material for: Cell lines and clearing approaches: a single-cell level 3D light-sheet fluorescence microscopy dataset of multicellular spheroids
Source: Data Brief. 2021 Apr 23;36:107090. doi: 10.1016/j.dib.2021.107090 (PMC8134717; doi:10.1016/j.dib.2021.107090)
Supplement: Supplementary file 1 [file mmc1.zip › Supplementary/SF3_MetadataFig3.csv]

Figure3_bottom_region
image_ID	z-plane	number of slices	stepsize (z-axis)	resolution (pixel)	resolution (µm)	bit
T-47D_Uncleared_004	52	64	3.7 um	2048x2048	294.3x294.3	16
T-47D_ClearT_003	31	44	3.7 um	2048x2048	294.3x294.3	16
T-47D_ClearT2_003	38	51	3.7 um	2048x2048	294.3x294.3	16
T-47D_CUBIC_004	49	57	3.7 um	2048x2048	294.3x294.3	16
T-47D_ScaleA2_005	43	48	3.7 um	2048x2048	294.3x294.3	16
T-47D_Sucrose_003	49	58	3.7 um	2048x2048	294.3x294.3	16
5-8F_Uncleared_003	57	65	3.7 um	2048x2048	294.3x294.3	16
5-8F_ClearT_002	50	55	3.7 um	2048x2048	294.3x294.3	16
5-8F_ClearT2_002	47	50	3.7 um	2048x2048	294.3x294.3	16
5-8F_CUBIC_005	57	62	3.7 um	2048x2048	294.3x294.3	16
5-8F_ScaleA2_005	52	56	3.7 um	2048x2048	294.3x294.3	16
5-8F_Sucrose_005	48	51	3.7 um	2048x2048	294.3x294.3	16
Huh-7D12_Uncleared_001	58	66	3.7 um	2048x2048	294.3x294.3	16
Huh-7D12_ClearT_001	52	57	3.7 um	2048x2048	294.3x294.3	16
Huh-7D12_ClearT2_001	53	58	3.7 um	2048x2048	294.3x294.3	16
Huh-7D12_CUBIC_001	68	72	3.7 um	2048x2048	294.3x294.3	16
Huh-7D12_ScaleA2_001	61	67	3.7 um	2048x2048	294.3x294.3	16
Huh-7D12_Sucrose_002	52	57	3.7 um	2048x2048	294.3x294.3	16
