# Supplementary material for: Cell lines and clearing approaches: a single-cell level 3D light-sheet fluorescence microscopy dataset of multicellular spheroids
Source: Data Brief. 2021 Apr 23;36:107090. doi: 10.1016/j.dib.2021.107090 (PMC8134717; doi:10.1016/j.dib.2021.107090)
Supplement: Supplementary file 1 [file mmc1.zip › Supplementary/SF4_HumanScores.csv]

image_ID	score	expert_ID
5-8F_Sucrose_001_bottom	3	Expert_1
5-8F_Uncleared_001_bottom	3	Expert_1
5-8F_Uncleared_002_bottom	2	Expert_1
5-8F_Uncleared_003_bottom	2	Expert_1
5-8F_Uncleared_004_bottom	3	Expert_1
5-8F_Uncleared_005_bottom	3	Expert_1
5-8F_Sucrose_002_bottom	4	Expert_1
5-8F_Sucrose_003_bottom	3	Expert_1
5-8F_Sucrose_004_bottom	4	Expert_1
5-8F_Sucrose_005_bottom	4	Expert_1
5-8F_CUBIC_001_bottom	3	Expert_1
5-8F_CUBIC_002_bottom	4	Expert_1
5-8F_ScaleA2_001_bottom	4	Expert_1
5-8F_CUBIC_003_bottom	4	Expert_1
5-8F_ScaleA2_002_bottom	5	Expert_1
5-8F_CUBIC_004_bottom	5	Expert_1
5-8F_ScaleA2_003_bottom	3	Expert_1
5-8F_CUBIC_005_bottom	5	Expert_1
5-8F_ScaleA2_004_bottom	5	Expert_1
5-8F_ScaleA2_005_bottom	4	Expert_1
5-8F_ClearT_001_bottom	2	Expert_1
5-8F_ClearT_002_bottom	2	Expert_1
5-8F_ClearT_003_bottom	2	Expert_1
5-8F_ClearT_004_bottom	2	Expert_1
5-8F_ClearT_005_bottom	3	Expert_1
5-8F_ClearT2_001_bottom	1	Expert_1
5-8F_ClearT2_002_bottom	2	Expert_1
5-8F_ClearT2_003_bottom	3	Expert_1
5-8F_ClearT2_004_bottom	3	Expert_1
5-8F_ClearT2_005_bottom	3	Expert_1
5-8F_Sucrose_001_middle	5	Expert_1
5-8F_Uncleared_001_middle	3	Expert_1
5-8F_Uncleared_002_middle	4	Expert_1
5-8F_Uncleared_003_middle	4	Expert_1
5-8F_Uncleared_004_middle	4	Expert_1
5-8F_Uncleared_005_middle	3	Expert_1
5-8F_Sucrose_002_middle	4	Expert_1
5-8F_Sucrose_003_middle	4	Expert_1
5-8F_Sucrose_004_middle	4	Expert_1
5-8F_Sucrose_005_middle	4	Expert_1
5-8F_CUBIC_001_middle	5	Expert_1
5-8F_CUBIC_002_middle	5	Expert_1
5-8F_ScaleA2_001_middle	5	Expert_1
5-8F_CUBIC_003_middle	5	Expert_1
5-8F_ScaleA2_002_middle	5	Expert_1
5-8F_CUBIC_004_middle	4	Expert_1
5-8F_ScaleA2_003_middle	5	Expert_1
5-8F_CUBIC_005_middle	5	Expert_1
5-8F_ScaleA2_004_middle	5	Expert_1
5-8F_ScaleA2_005_middle	5	Expert_1
5-8F_ClearT_001_middle	4	Expert_1
5-8F_ClearT_002_middle	3	Expert_1
5-8F_ClearT_003_middle	3	Expert_1
5-8F_ClearT_004_middle	3	Expert_1
5-8F_ClearT_005_middle	3	Expert_1
5-8F_ClearT2_001_middle	3	Expert_1
5-8F_ClearT2_002_middle	3	Expert_1
5-8F_ClearT2_003_middle	4	Expert_1
5-8F_ClearT2_004_middle	3	Expert_1
5-8F_ClearT2_005_middle	3	Expert_1
5-8F_Sucrose_001_top	5	Expert_1
5-8F_Uncleared_001_top	3	Expert_1
5-8F_Uncleared_002_top	5	Expert_1
5-8F_Uncleared_003_top	5	Expert_1
5-8F_Uncleared_004_top	4	Expert_1
5-8F_Uncleared_005_top	3	Expert_1
5-8F_Sucrose_002_top	3	Expert_1
5-8F_Sucrose_003_top	3	Expert_1
5-8F_Sucrose_004_top	4	Expert_1
5-8F_Sucrose_005_top	3	Expert_1
5-8F_CUBIC_001_top	3	Expert_1
5-8F_CUBIC_002_top	4	Expert_1
5-8F_ScaleA2_001_top	4	Expert_1
5-8F_CUBIC_003_top	4	Expert_1
5-8F_ScaleA2_002_top	5	Expert_1
5-8F_CUBIC_004_top	4	Expert_1
5-8F_ScaleA2_003_top	4	Expert_1
5-8F_CUBIC_005_top	4	Expert_1
5-8F_ScaleA2_004_top	4	Expert_1
5-8F_ScaleA2_005_top	4	Expert_1
5-8F_ClearT_001_top	4	Expert_1
5-8F_ClearT_002_top	4	Expert_1
5-8F_ClearT_003_top	3	Expert_1
5-8F_ClearT_004_top	4	Expert_1
5-8F_ClearT_005_top	4	Expert_1
5-8F_ClearT2_001_top	4	Expert_1
5-8F_ClearT2_002_top	3	Expert_1
5-8F_ClearT2_003_top	4	Expert_1
5-8F_ClearT2_004_top	4	Expert_1
5-8F_ClearT2_005_top	4	Expert_1
Huh-7D12_Sucrose_001_bottom	3	Expert_1
Huh-7D12_ScaleA2_001_bottom	2	Expert_1
Huh-7D12_ScaleA2_002_bottom	2	Expert_1
Huh-7D12_ScaleA2_003_bottom	1	Expert_1
Huh-7D12_ScaleA2_004_bottom	1	Expert_1
Huh-7D12_ScaleA2_005_bottom	1	Expert_1
Huh-7D12_Uncleared_001_bottom	1	Expert_1
Huh-7D12_ClearT_003_bottom	1	Expert_1
Huh-7D12_ClearT_004_bottom	1	Expert_1
Huh-7D12_ClearT_005_bottom	1	Expert_1
Huh-7D12_Uncleared_002_bottom	1	Expert_1
Huh-7D12_Uncleared_003_bottom	1	Expert_1
Huh-7D12_Uncleared_004_bottom	2	Expert_1
Huh-7D12_Uncleared_005_bottom	1	Expert_1
Huh-7D12_ClearT_001_bottom	1	Expert_1
Huh-7D12_ClearT_002_bottom	1	Expert_1
Huh-7D12_Sucrose_002_bottom	4	Expert_1
Huh-7D12_ClearT2_003_bottom	2	Expert_1
Huh-7D12_ClearT2_004_bottom	1	Expert_1
Huh-7D12_ClearT2_005_bottom	1	Expert_1
Huh-7D12_Sucrose_003_bottom	3	Expert_1
Huh-7D12_Sucrose_004_bottom	3	Expert_1
Huh-7D12_Sucrose_005_bottom	2	Expert_1
Huh-7D12_ClearT2_001_bottom	1	Expert_1
Huh-7D12_ClearT2_002_bottom	1	Expert_1
Huh-7D12_CUBIC_001_bottom	1	Expert_1
Huh-7D12_CUBIC_002_bottom	1	Expert_1
Huh-7D12_CUBIC_003_bottom	2	Expert_1
Huh-7D12_CUBIC_004_bottom	1	Expert_1
Huh-7D12_CUBIC_005_bottom	1	Expert_1
Huh-7D12_Sucrose_001_middle	4	Expert_1
Huh-7D12_ScaleA2_001_middle	2	Expert_1
Huh-7D12_ScaleA2_002_middle	4	Expert_1
Huh-7D12_ScaleA2_003_middle	3	Expert_1
Huh-7D12_ScaleA2_004_middle	2	Expert_1
Huh-7D12_ScaleA2_005_middle	3	Expert_1
Huh-7D12_Uncleared_001_middle	2	Expert_1
Huh-7D12_ClearT_003_middle	2	Expert_1
Huh-7D12_ClearT_004_middle	2	Expert_1
Huh-7D12_ClearT_005_middle	2	Expert_1
Huh-7D12_Uncleared_002_middle	2	Expert_1
Huh-7D12_Uncleared_003_middle	2	Expert_1
Huh-7D12_Uncleared_004_middle	2	Expert_1
Huh-7D12_Uncleared_005_middle	1	Expert_1
Huh-7D12_ClearT_001_middle	2	Expert_1
Huh-7D12_ClearT_002_middle	1	Expert_1
Huh-7D12_Sucrose_002_middle	4	Expert_1
Huh-7D12_ClearT2_003_middle	3	Expert_1
Huh-7D12_ClearT2_004_middle	2	Expert_1
Huh-7D12_ClearT2_005_middle	3	Expert_1
Huh-7D12_Sucrose_003_middle	4	Expert_1
Huh-7D12_Sucrose_004_middle	5	Expert_1
Huh-7D12_Sucrose_005_middle	3	Expert_1
Huh-7D12_ClearT2_001_middle	2	Expert_1
Huh-7D12_ClearT2_002_middle	2	Expert_1
Huh-7D12_CUBIC_001_middle	3	Expert_1
Huh-7D12_CUBIC_002_middle	2	Expert_1
Huh-7D12_CUBIC_003_middle	4	Expert_1
Huh-7D12_CUBIC_004_middle	2	Expert_1
Huh-7D12_CUBIC_005_middle	3	Expert_1
Huh-7D12_Sucrose_001_top	3	Expert_1
Huh-7D12_ScaleA2_001_top	3	Expert_1
Huh-7D12_ScaleA2_002_top	4	Expert_1
Huh-7D12_ScaleA2_003_top	5	Expert_1
Huh-7D12_ScaleA2_004_top	3	Expert_1
Huh-7D12_ScaleA2_005_top	3	Expert_1
Huh-7D12_Uncleared_001_top	5	Expert_1
Huh-7D12_ClearT_003_top	5	Expert_1
Huh-7D12_ClearT_004_top	3	Expert_1
Huh-7D12_ClearT_005_top	3	Expert_1
Huh-7D12_Uncleared_002_top	5	Expert_1
Huh-7D12_Uncleared_003_top	5	Expert_1
Huh-7D12_Uncleared_004_top	3	Expert_1
Huh-7D12_Uncleared_005_top	4	Expert_1
Huh-7D12_ClearT_001_top	4	Expert_1
Huh-7D12_ClearT_002_top	3	Expert_1
Huh-7D12_Sucrose_002_top	4	Expert_1
Huh-7D12_ClearT2_003_top	4	Expert_1
Huh-7D12_ClearT2_004_top	3	Expert_1
Huh-7D12_ClearT2_005_top	3	Expert_1
Huh-7D12_Sucrose_003_top	5	Expert_1
Huh-7D12_Sucrose_004_top	5	Expert_1
Huh-7D12_Sucrose_005_top	2	Expert_1
Huh-7D12_ClearT2_001_top	3	Expert_1
Huh-7D12_ClearT2_002_top	5	Expert_1
Huh-7D12_CUBIC_001_top	3	Expert_1
Huh-7D12_CUBIC_002_top	4	Expert_1
Huh-7D12_CUBIC_003_top	5	Expert_1
Huh-7D12_CUBIC_004_top	4	Expert_1
Huh-7D12_CUBIC_005_top	3	Expert_1
T-47D_Sucrose_001_bottom	4	Expert_1
T-47D_Uncleared_001_bottom	2	Expert_1
T-47D_Sucrose_002_bottom	4	Expert_1
T-47D_Sucrose_003_bottom	5	Expert_1
T-47D_Uncleared_002_bottom	2	Expert_1
T-47D_CUBIC_001_bottom	3	Expert_1
T-47D_Sucrose_004_bottom	4	Expert_1
T-47D_Uncleared_005_bottom	4	Expert_1
T-47D_ScaleA2_001_bottom	3	Expert_1
T-47D_Uncleared_003_bottom	3	Expert_1
T-47D_Uncleared_004_bottom	4	Expert_1
T-47D_ScaleA2_002_bottom	3	Expert_1
T-47D_ScaleA2_003_bottom	4	Expert_1
T-47D_ScaleA2_004_bottom	4	Expert_1
T-47D_ScaleA2_005_bottom	3	Expert_1
T-47D_Sucrose_005_bottom	3	Expert_1
T-47D_CUBIC_004_bottom	5	Expert_1
T-47D_CUBIC_005_bottom	5	Expert_1
T-47D_CUBIC_003_bottom	4	Expert_1
T-47D_ClearT_003_bottom	4	Expert_1
T-47D_ClearT_004_bottom	3	Expert_1
T-47D_ClearT_005_bottom	3	Expert_1
T-47D_ClearT_001_bottom	3	Expert_1
T-47D_ClearT_002_bottom	3	Expert_1
T-47D_ClearT2_004_bottom	3	Expert_1
T-47D_ClearT2_005_bottom	4	Expert_1
T-47D_ClearT2_001_bottom	4	Expert_1
T-47D_ClearT2_002_bottom	2	Expert_1
T-47D_ClearT2_003_bottom	4	Expert_1
T-47D_CUBIC_002_bottom	4	Expert_1
T-47D_Sucrose_001_middle	5	Expert_1
T-47D_Uncleared_001_middle	5	Expert_1
T-47D_Sucrose_002_middle	4	Expert_1
T-47D_Sucrose_003_middle	4	Expert_1
T-47D_Uncleared_002_middle	5	Expert_1
T-47D_CUBIC_001_middle	5	Expert_1
T-47D_Sucrose_004_middle	5	Expert_1
T-47D_Uncleared_005_middle	5	Expert_1
T-47D_ScaleA2_001_middle	5	Expert_1
T-47D_Uncleared_003_middle	5	Expert_1
T-47D_Uncleared_004_middle	5	Expert_1
T-47D_ScaleA2_002_middle	5	Expert_1
T-47D_ScaleA2_003_middle	5	Expert_1
T-47D_ScaleA2_004_middle	5	Expert_1
T-47D_ScaleA2_005_middle	5	Expert_1
T-47D_Sucrose_005_middle	4	Expert_1
T-47D_CUBIC_004_middle	5	Expert_1
T-47D_CUBIC_005_middle	5	Expert_1
T-47D_CUBIC_003_middle	5	Expert_1
T-47D_ClearT_003_middle	4	Expert_1
T-47D_ClearT_004_middle	4	Expert_1
T-47D_ClearT_005_middle	4	Expert_1
T-47D_ClearT_001_middle	5	Expert_1
T-47D_ClearT_002_middle	3	Expert_1
T-47D_ClearT2_004_middle	5	Expert_1
T-47D_ClearT2_005_middle	5	Expert_1
T-47D_ClearT2_001_middle	5	Expert_1
T-47D_ClearT2_002_middle	4	Expert_1
T-47D_ClearT2_003_middle	4	Expert_1
T-47D_CUBIC_002_middle	5	Expert_1
T-47D_Sucrose_001_top	4	Expert_1
T-47D_Uncleared_001_top	4	Expert_1
T-47D_Sucrose_002_top	5	Expert_1
T-47D_Sucrose_003_top	5	Expert_1
T-47D_Uncleared_002_top	5	Expert_1
T-47D_CUBIC_001_top	4	Expert_1
T-47D_Sucrose_004_top	5	Expert_1
T-47D_Uncleared_005_top	5	Expert_1
T-47D_ScaleA2_001_top	3	Expert_1
T-47D_Uncleared_003_top	5	Expert_1
T-47D_Uncleared_004_top	3	Expert_1
T-47D_ScaleA2_002_top	4	Expert_1
T-47D_ScaleA2_003_top	4	Expert_1
T-47D_ScaleA2_004_top	4	Expert_1
T-47D_ScaleA2_005_top	5	Expert_1
T-47D_Sucrose_005_top	5	Expert_1
T-47D_CUBIC_004_top	4	Expert_1
T-47D_CUBIC_005_top	4	Expert_1
T-47D_CUBIC_003_top	5	Expert_1
T-47D_ClearT_003_top	4	Expert_1
T-47D_ClearT_004_top	5	Expert_1
T-47D_ClearT_005_top	5	Expert_1
T-47D_ClearT_001_top	5	Expert_1
T-47D_ClearT_002_top	5	Expert_1
T-47D_ClearT2_004_top	5	Expert_1
T-47D_ClearT2_005_top	5	Expert_1
T-47D_ClearT2_001_top	5	Expert_1
T-47D_ClearT2_002_top	5	Expert_1
T-47D_ClearT2_003_top	5	Expert_1
T-47D_CUBIC_002_top	4	Expert_1
5-8F_Sucrose_001_bottom	4	Expert_2
5-8F_Uncleared_001_bottom	3	Expert_2
5-8F_Uncleared_002_bottom	1	Expert_2
5-8F_Uncleared_003_bottom	2	Expert_2
5-8F_Uncleared_004_bottom	4	Expert_2
5-8F_Uncleared_005_bottom	2	Expert_2
5-8F_Sucrose_002_bottom	3	Expert_2
5-8F_Sucrose_003_bottom	4	Expert_2
5-8F_Sucrose_004_bottom	5	Expert_2
5-8F_Sucrose_005_bottom	4	Expert_2
5-8F_CUBIC_001_bottom	4	Expert_2
5-8F_CUBIC_002_bottom	5	Expert_2
5-8F_ScaleA2_001_bottom	4	Expert_2
5-8F_CUBIC_003_bottom	5	Expert_2
5-8F_ScaleA2_002_bottom	4	Expert_2
5-8F_CUBIC_004_bottom	5	Expert_2
5-8F_ScaleA2_003_bottom	4	Expert_2
5-8F_CUBIC_005_bottom	4	Expert_2
5-8F_ScaleA2_004_bottom	5	Expert_2
5-8F_ScaleA2_005_bottom	3	Expert_2
5-8F_ClearT_001_bottom	2	Expert_2
5-8F_ClearT_002_bottom	1	Expert_2
5-8F_ClearT_003_bottom	2	Expert_2
5-8F_ClearT_004_bottom	2	Expert_2
5-8F_ClearT_005_bottom	2	Expert_2
5-8F_ClearT2_001_bottom	2	Expert_2
5-8F_ClearT2_002_bottom	2	Expert_2
5-8F_ClearT2_003_bottom	2	Expert_2
5-8F_ClearT2_004_bottom	3	Expert_2
5-8F_ClearT2_005_bottom	2	Expert_2
5-8F_Sucrose_001_middle	5	Expert_2
5-8F_Uncleared_001_middle	3	Expert_2
5-8F_Uncleared_002_middle	5	Expert_2
5-8F_Uncleared_003_middle	4	Expert_2
5-8F_Uncleared_004_middle	4	Expert_2
5-8F_Uncleared_005_middle	3	Expert_2
5-8F_Sucrose_002_middle	4	Expert_2
5-8F_Sucrose_003_middle	5	Expert_2
5-8F_Sucrose_004_middle	5	Expert_2
5-8F_Sucrose_005_middle	5	Expert_2
5-8F_CUBIC_001_middle	5	Expert_2
5-8F_CUBIC_002_middle	5	Expert_2
5-8F_ScaleA2_001_middle	5	Expert_2
5-8F_CUBIC_003_middle	5	Expert_2
5-8F_ScaleA2_002_middle	5	Expert_2
5-8F_CUBIC_004_middle	5	Expert_2
5-8F_ScaleA2_003_middle	5	Expert_2
5-8F_CUBIC_005_middle	5	Expert_2
5-8F_ScaleA2_004_middle	5	Expert_2
5-8F_ScaleA2_005_middle	5	Expert_2
5-8F_ClearT_001_middle	4	Expert_2
5-8F_ClearT_002_middle	3	Expert_2
5-8F_ClearT_003_middle	3	Expert_2
5-8F_ClearT_004_middle	3	Expert_2
5-8F_ClearT_005_middle	3	Expert_2
5-8F_ClearT2_001_middle	3	Expert_2
5-8F_ClearT2_002_middle	3	Expert_2
5-8F_ClearT2_003_middle	4	Expert_2
5-8F_ClearT2_004_middle	3	Expert_2
5-8F_ClearT2_005_middle	3	Expert_2
5-8F_Sucrose_001_top	4	Expert_2
5-8F_Uncleared_001_top	3	Expert_2
5-8F_Uncleared_002_top	5	Expert_2
5-8F_Uncleared_003_top	3	Expert_2
5-8F_Uncleared_004_top	4	Expert_2
5-8F_Uncleared_005_top	3	Expert_2
5-8F_Sucrose_002_top	3	Expert_2
5-8F_Sucrose_003_top	3	Expert_2
5-8F_Sucrose_004_top	4	Expert_2
5-8F_Sucrose_005_top	5	Expert_2
5-8F_CUBIC_001_top	5	Expert_2
5-8F_CUBIC_002_top	4	Expert_2
5-8F_ScaleA2_001_top	4	Expert_2
5-8F_CUBIC_003_top	5	Expert_2
5-8F_ScaleA2_002_top	5	Expert_2
5-8F_CUBIC_004_top	4	Expert_2
5-8F_ScaleA2_003_top	4	Expert_2
5-8F_CUBIC_005_top	4	Expert_2
5-8F_ScaleA2_004_top	4	Expert_2
5-8F_ScaleA2_005_top	5	Expert_2
5-8F_ClearT_001_top	3	Expert_2
5-8F_ClearT_002_top	3	Expert_2
5-8F_ClearT_003_top	3	Expert_2
5-8F_ClearT_004_top	3	Expert_2
5-8F_ClearT_005_top	4	Expert_2
5-8F_ClearT2_001_top	3	Expert_2
5-8F_ClearT2_002_top	3	Expert_2
5-8F_ClearT2_003_top	4	Expert_2
5-8F_ClearT2_004_top	4	Expert_2
5-8F_ClearT2_005_top	3	Expert_2
Huh-7D12_Sucrose_001_bottom	1	Expert_2
Huh-7D12_ScaleA2_001_bottom	1	Expert_2
Huh-7D12_ScaleA2_002_bottom	1	Expert_2
Huh-7D12_ScaleA2_003_bottom	1	Expert_2
Huh-7D12_ScaleA2_004_bottom	1	Expert_2
Huh-7D12_ScaleA2_005_bottom	1	Expert_2
Huh-7D12_Uncleared_001_bottom	1	Expert_2
Huh-7D12_ClearT_003_bottom	1	Expert_2
Huh-7D12_ClearT_004_bottom	1	Expert_2
Huh-7D12_ClearT_005_bottom	1	Expert_2
Huh-7D12_Uncleared_002_bottom	1	Expert_2
Huh-7D12_Uncleared_003_bottom	1	Expert_2
Huh-7D12_Uncleared_004_bottom	1	Expert_2
Huh-7D12_Uncleared_005_bottom	1	Expert_2
Huh-7D12_ClearT_001_bottom	1	Expert_2
Huh-7D12_ClearT_002_bottom	2	Expert_2
Huh-7D12_Sucrose_002_bottom	2	Expert_2
Huh-7D12_ClearT2_003_bottom	2	Expert_2
Huh-7D12_ClearT2_004_bottom	2	Expert_2
Huh-7D12_ClearT2_005_bottom	2	Expert_2
Huh-7D12_Sucrose_003_bottom	2	Expert_2
Huh-7D12_Sucrose_004_bottom	2	Expert_2
Huh-7D12_Sucrose_005_bottom	2	Expert_2
Huh-7D12_ClearT2_001_bottom	2	Expert_2
Huh-7D12_ClearT2_002_bottom	3	Expert_2
Huh-7D12_CUBIC_001_bottom	4	Expert_2
Huh-7D12_CUBIC_002_bottom	4	Expert_2
Huh-7D12_CUBIC_003_bottom	4	Expert_2
Huh-7D12_CUBIC_004_bottom	4	Expert_2
Huh-7D12_CUBIC_005_bottom	5	Expert_2
Huh-7D12_Sucrose_001_middle	4	Expert_2
Huh-7D12_ScaleA2_001_middle	3	Expert_2
Huh-7D12_ScaleA2_002_middle	4	Expert_2
Huh-7D12_ScaleA2_003_middle	3	Expert_2
Huh-7D12_ScaleA2_004_middle	3	Expert_2
Huh-7D12_ScaleA2_005_middle	3	Expert_2
Huh-7D12_Uncleared_001_middle	3	Expert_2
Huh-7D12_ClearT_003_middle	2	Expert_2
Huh-7D12_ClearT_004_middle	3	Expert_2
Huh-7D12_ClearT_005_middle	3	Expert_2
Huh-7D12_Uncleared_002_middle	3	Expert_2
Huh-7D12_Uncleared_003_middle	3	Expert_2
Huh-7D12_Uncleared_004_middle	3	Expert_2
Huh-7D12_Uncleared_005_middle	3	Expert_2
Huh-7D12_ClearT_001_middle	3	Expert_2
Huh-7D12_ClearT_002_middle	3	Expert_2
Huh-7D12_Sucrose_002_middle	5	Expert_2
Huh-7D12_ClearT2_003_middle	3	Expert_2
Huh-7D12_ClearT2_004_middle	3	Expert_2
Huh-7D12_ClearT2_005_middle	3	Expert_2
Huh-7D12_Sucrose_003_middle	5	Expert_2
Huh-7D12_Sucrose_004_middle	5	Expert_2
Huh-7D12_Sucrose_005_middle	5	Expert_2
Huh-7D12_ClearT2_001_middle	3	Expert_2
Huh-7D12_ClearT2_002_middle	3	Expert_2
Huh-7D12_CUBIC_001_middle	3	Expert_2
Huh-7D12_CUBIC_002_middle	3	Expert_2
Huh-7D12_CUBIC_003_middle	4	Expert_2
Huh-7D12_CUBIC_004_middle	3	Expert_2
Huh-7D12_CUBIC_005_middle	3	Expert_2
Huh-7D12_Sucrose_001_top	3	Expert_2
Huh-7D12_ScaleA2_001_top	4	Expert_2
Huh-7D12_ScaleA2_002_top	4	Expert_2
Huh-7D12_ScaleA2_003_top	3	Expert_2
Huh-7D12_ScaleA2_004_top	3	Expert_2
Huh-7D12_ScaleA2_005_top	4	Expert_2
Huh-7D12_Uncleared_001_top	3	Expert_2
Huh-7D12_ClearT_003_top	4	Expert_2
Huh-7D12_ClearT_004_top	3	Expert_2
Huh-7D12_ClearT_005_top	3	Expert_2
Huh-7D12_Uncleared_002_top	5	Expert_2
Huh-7D12_Uncleared_003_top	3	Expert_2
Huh-7D12_Uncleared_004_top	3	Expert_2
Huh-7D12_Uncleared_005_top	4	Expert_2
Huh-7D12_ClearT_001_top	4	Expert_2
Huh-7D12_ClearT_002_top	3	Expert_2
Huh-7D12_Sucrose_002_top	5	Expert_2
Huh-7D12_ClearT2_003_top	3	Expert_2
Huh-7D12_ClearT2_004_top	4	Expert_2
Huh-7D12_ClearT2_005_top	3	Expert_2
Huh-7D12_Sucrose_003_top	5	Expert_2
Huh-7D12_Sucrose_004_top	4	Expert_2
Huh-7D12_Sucrose_005_top	3	Expert_2
Huh-7D12_ClearT2_001_top	3	Expert_2
Huh-7D12_ClearT2_002_top	4	Expert_2
Huh-7D12_CUBIC_001_top	3	Expert_2
Huh-7D12_CUBIC_002_top	3	Expert_2
Huh-7D12_CUBIC_003_top	4	Expert_2
Huh-7D12_CUBIC_004_top	3	Expert_2
Huh-7D12_CUBIC_005_top	4	Expert_2
T-47D_Sucrose_001_bottom	5	Expert_2
T-47D_Uncleared_001_bottom	2	Expert_2
T-47D_Sucrose_002_bottom	5	Expert_2
T-47D_Sucrose_003_bottom	5	Expert_2
T-47D_Uncleared_002_bottom	3	Expert_2
T-47D_CUBIC_001_bottom	5	Expert_2
T-47D_Sucrose_004_bottom	5	Expert_2
T-47D_Uncleared_005_bottom	4	Expert_2
T-47D_ScaleA2_001_bottom	3	Expert_2
T-47D_Uncleared_003_bottom	3	Expert_2
T-47D_Uncleared_004_bottom	5	Expert_2
T-47D_ScaleA2_002_bottom	5	Expert_2
T-47D_ScaleA2_003_bottom	3	Expert_2
T-47D_ScaleA2_004_bottom	5	Expert_2
T-47D_ScaleA2_005_bottom	5	Expert_2
T-47D_Sucrose_005_bottom	4	Expert_2
T-47D_CUBIC_004_bottom	5	Expert_2
T-47D_CUBIC_005_bottom	5	Expert_2
T-47D_CUBIC_003_bottom	5	Expert_2
T-47D_ClearT_003_bottom	4	Expert_2
T-47D_ClearT_004_bottom	3	Expert_2
T-47D_ClearT_005_bottom	3	Expert_2
T-47D_ClearT_001_bottom	3	Expert_2
T-47D_ClearT_002_bottom	2	Expert_2
T-47D_ClearT2_004_bottom	4	Expert_2
T-47D_ClearT2_005_bottom	5	Expert_2
T-47D_ClearT2_001_bottom	4	Expert_2
T-47D_ClearT2_002_bottom	3	Expert_2
T-47D_ClearT2_003_bottom	4	Expert_2
T-47D_CUBIC_002_bottom	5	Expert_2
T-47D_Sucrose_001_middle	5	Expert_2
T-47D_Uncleared_001_middle	5	Expert_2
T-47D_Sucrose_002_middle	5	Expert_2
T-47D_Sucrose_003_middle	5	Expert_2
T-47D_Uncleared_002_middle	5	Expert_2
T-47D_CUBIC_001_middle	5	Expert_2
T-47D_Sucrose_004_middle	5	Expert_2
T-47D_Uncleared_005_middle	5	Expert_2
T-47D_ScaleA2_001_middle	5	Expert_2
T-47D_Uncleared_003_middle	5	Expert_2
T-47D_Uncleared_004_middle	5	Expert_2
T-47D_ScaleA2_002_middle	5	Expert_2
T-47D_ScaleA2_003_middle	4	Expert_2
T-47D_ScaleA2_004_middle	5	Expert_2
T-47D_ScaleA2_005_middle	5	Expert_2
T-47D_Sucrose_005_middle	5	Expert_2
T-47D_CUBIC_004_middle	5	Expert_2
T-47D_CUBIC_005_middle	5	Expert_2
T-47D_CUBIC_003_middle	5	Expert_2
T-47D_ClearT_003_middle	4	Expert_2
T-47D_ClearT_004_middle	4	Expert_2
T-47D_ClearT_005_middle	4	Expert_2
T-47D_ClearT_001_middle	4	Expert_2
T-47D_ClearT_002_middle	4	Expert_2
T-47D_ClearT2_004_middle	4	Expert_2
T-47D_ClearT2_005_middle	4	Expert_2
T-47D_ClearT2_001_middle	5	Expert_2
T-47D_ClearT2_002_middle	4	Expert_2
T-47D_ClearT2_003_middle	5	Expert_2
T-47D_CUBIC_002_middle	5	Expert_2
T-47D_Sucrose_001_top	4	Expert_2
T-47D_Uncleared_001_top	4	Expert_2
T-47D_Sucrose_002_top	5	Expert_2
T-47D_Sucrose_003_top	4	Expert_2
T-47D_Uncleared_002_top	4	Expert_2
T-47D_CUBIC_001_top	4	Expert_2
T-47D_Sucrose_004_top	5	Expert_2
T-47D_Uncleared_005_top	4	Expert_2
T-47D_ScaleA2_001_top	3	Expert_2
T-47D_Uncleared_003_top	5	Expert_2
T-47D_Uncleared_004_top	3	Expert_2
T-47D_ScaleA2_002_top	4	Expert_2
T-47D_ScaleA2_003_top	3	Expert_2
T-47D_ScaleA2_004_top	5	Expert_2
T-47D_ScaleA2_005_top	4	Expert_2
T-47D_Sucrose_005_top	5	Expert_2
T-47D_CUBIC_004_top	3	Expert_2
T-47D_CUBIC_005_top	4	Expert_2
T-47D_CUBIC_003_top	5	Expert_2
T-47D_ClearT_003_top	3	Expert_2
T-47D_ClearT_004_top	5	Expert_2
T-47D_ClearT_005_top	5	Expert_2
T-47D_ClearT_001_top	3	Expert_2
T-47D_ClearT_002_top	5	Expert_2
T-47D_ClearT2_004_top	4	Expert_2
T-47D_ClearT2_005_top	4	Expert_2
T-47D_ClearT2_001_top	3	Expert_2
T-47D_ClearT2_002_top	4	Expert_2
T-47D_ClearT2_003_top	3	Expert_2
T-47D_CUBIC_002_top	5	Expert_2
5-8F_Sucrose_001_bottom	3	Expert_3
5-8F_Uncleared_001_bottom	1	Expert_3
5-8F_Uncleared_002_bottom	1	Expert_3
5-8F_Uncleared_003_bottom	1	Expert_3
5-8F_Uncleared_004_bottom	1	Expert_3
5-8F_Uncleared_005_bottom	1	Expert_3
5-8F_Sucrose_002_bottom	2	Expert_3
5-8F_Sucrose_003_bottom	3	Expert_3
5-8F_Sucrose_004_bottom	2	Expert_3
5-8F_Sucrose_005_bottom	3	Expert_3
5-8F_CUBIC_001_bottom	3	Expert_3
5-8F_CUBIC_002_bottom	3	Expert_3
5-8F_ScaleA2_001_bottom	4	Expert_3
5-8F_CUBIC_003_bottom	4	Expert_3
5-8F_ScaleA2_002_bottom	4	Expert_3
5-8F_CUBIC_004_bottom	3	Expert_3
5-8F_ScaleA2_003_bottom	4	Expert_3
5-8F_CUBIC_005_bottom	4	Expert_3
5-8F_ScaleA2_004_bottom	3	Expert_3
5-8F_ScaleA2_005_bottom	2	Expert_3
5-8F_ClearT_001_bottom	1	Expert_3
5-8F_ClearT_002_bottom	1	Expert_3
5-8F_ClearT_003_bottom	1	Expert_3
5-8F_ClearT_004_bottom	1	Expert_3
5-8F_ClearT_005_bottom	1	Expert_3
5-8F_ClearT2_001_bottom	1	Expert_3
5-8F_ClearT2_002_bottom	1	Expert_3
5-8F_ClearT2_003_bottom	1	Expert_3
5-8F_ClearT2_004_bottom	2	Expert_3
5-8F_ClearT2_005_bottom	1	Expert_3
5-8F_Sucrose_001_middle	5	Expert_3
5-8F_Uncleared_001_middle	2	Expert_3
5-8F_Uncleared_002_middle	3	Expert_3
5-8F_Uncleared_003_middle	3	Expert_3
5-8F_Uncleared_004_middle	2	Expert_3
5-8F_Uncleared_005_middle	2	Expert_3
5-8F_Sucrose_002_middle	4	Expert_3
5-8F_Sucrose_003_middle	4	Expert_3
5-8F_Sucrose_004_middle	3	Expert_3
5-8F_Sucrose_005_middle	5	Expert_3
5-8F_CUBIC_001_middle	4	Expert_3
5-8F_CUBIC_002_middle	4	Expert_3
5-8F_ScaleA2_001_middle	5	Expert_3
5-8F_CUBIC_003_middle	5	Expert_3
5-8F_ScaleA2_002_middle	3	Expert_3
5-8F_CUBIC_004_middle	3	Expert_3
5-8F_ScaleA2_003_middle	4	Expert_3
5-8F_CUBIC_005_middle	5	Expert_3
5-8F_ScaleA2_004_middle	4	Expert_3
5-8F_ScaleA2_005_middle	5	Expert_3
5-8F_ClearT_001_middle	2	Expert_3
5-8F_ClearT_002_middle	2	Expert_3
5-8F_ClearT_003_middle	3	Expert_3
5-8F_ClearT_004_middle	2	Expert_3
5-8F_ClearT_005_middle	2	Expert_3
5-8F_ClearT2_001_middle	2	Expert_3
5-8F_ClearT2_002_middle	2	Expert_3
5-8F_ClearT2_003_middle	3	Expert_3
5-8F_ClearT2_004_middle	2	Expert_3
5-8F_ClearT2_005_middle	2	Expert_3
5-8F_Sucrose_001_top	4	Expert_3
5-8F_Uncleared_001_top	3	Expert_3
5-8F_Uncleared_002_top	3	Expert_3
5-8F_Uncleared_003_top	3	Expert_3
5-8F_Uncleared_004_top	3	Expert_3
5-8F_Uncleared_005_top	2	Expert_3
5-8F_Sucrose_002_top	2	Expert_3
5-8F_Sucrose_003_top	2	Expert_3
5-8F_Sucrose_004_top	5	Expert_3
5-8F_Sucrose_005_top	5	Expert_3
5-8F_CUBIC_001_top	4	Expert_3
5-8F_CUBIC_002_top	2	Expert_3
5-8F_ScaleA2_001_top	5	Expert_3
5-8F_CUBIC_003_top	4	Expert_3
5-8F_ScaleA2_002_top	4	Expert_3
5-8F_CUBIC_004_top	4	Expert_3
5-8F_ScaleA2_003_top	4	Expert_3
5-8F_CUBIC_005_top	3	Expert_3
5-8F_ScaleA2_004_top	4	Expert_3
5-8F_ScaleA2_005_top	4	Expert_3
5-8F_ClearT_001_top	3	Expert_3
5-8F_ClearT_002_top	2	Expert_3
5-8F_ClearT_003_top	2	Expert_3
5-8F_ClearT_004_top	3	Expert_3
5-8F_ClearT_005_top	2	Expert_3
5-8F_ClearT2_001_top	2	Expert_3
5-8F_ClearT2_002_top	3	Expert_3
5-8F_ClearT2_003_top	2	Expert_3
5-8F_ClearT2_004_top	3	Expert_3
5-8F_ClearT2_005_top	3	Expert_3
Huh-7D12_Sucrose_001_bottom	1	Expert_3
Huh-7D12_ScaleA2_001_bottom	1	Expert_3
Huh-7D12_ScaleA2_002_bottom	2	Expert_3
Huh-7D12_ScaleA2_003_bottom	1	Expert_3
Huh-7D12_ScaleA2_004_bottom	1	Expert_3
Huh-7D12_ScaleA2_005_bottom	1	Expert_3
Huh-7D12_Uncleared_001_bottom	1	Expert_3
Huh-7D12_ClearT_003_bottom	1	Expert_3
Huh-7D12_ClearT_004_bottom	1	Expert_3
Huh-7D12_ClearT_005_bottom	1	Expert_3
Huh-7D12_Uncleared_002_bottom	1	Expert_3
Huh-7D12_Uncleared_003_bottom	1	Expert_3
Huh-7D12_Uncleared_004_bottom	1	Expert_3
Huh-7D12_Uncleared_005_bottom	1	Expert_3
Huh-7D12_ClearT_001_bottom	1	Expert_3
Huh-7D12_ClearT_002_bottom	1	Expert_3
Huh-7D12_Sucrose_002_bottom	5	Expert_3
Huh-7D12_ClearT2_003_bottom	1	Expert_3
Huh-7D12_ClearT2_004_bottom	1	Expert_3
Huh-7D12_ClearT2_005_bottom	1	Expert_3
Huh-7D12_Sucrose_003_bottom	3	Expert_3
Huh-7D12_Sucrose_004_bottom	2	Expert_3
Huh-7D12_Sucrose_005_bottom	3	Expert_3
Huh-7D12_ClearT2_001_bottom	1	Expert_3
Huh-7D12_ClearT2_002_bottom	1	Expert_3
Huh-7D12_CUBIC_001_bottom	1	Expert_3
Huh-7D12_CUBIC_002_bottom	1	Expert_3
Huh-7D12_CUBIC_003_bottom	1	Expert_3
Huh-7D12_CUBIC_004_bottom	1	Expert_3
Huh-7D12_CUBIC_005_bottom	1	Expert_3
Huh-7D12_Sucrose_001_middle	3	Expert_3
Huh-7D12_ScaleA2_001_middle	2	Expert_3
Huh-7D12_ScaleA2_002_middle	3	Expert_3
Huh-7D12_ScaleA2_003_middle	2	Expert_3
Huh-7D12_ScaleA2_004_middle	2	Expert_3
Huh-7D12_ScaleA2_005_middle	2	Expert_3
Huh-7D12_Uncleared_001_middle	2	Expert_3
Huh-7D12_ClearT_003_middle	1	Expert_3
Huh-7D12_ClearT_004_middle	2	Expert_3
Huh-7D12_ClearT_005_middle	2	Expert_3
Huh-7D12_Uncleared_002_middle	2	Expert_3
Huh-7D12_Uncleared_003_middle	2	Expert_3
Huh-7D12_Uncleared_004_middle	2	Expert_3
Huh-7D12_Uncleared_005_middle	1	Expert_3
Huh-7D12_ClearT_001_middle	2	Expert_3
Huh-7D12_ClearT_002_middle	2	Expert_3
Huh-7D12_Sucrose_002_middle	5	Expert_3
Huh-7D12_ClearT2_003_middle	2	Expert_3
Huh-7D12_ClearT2_004_middle	2	Expert_3
Huh-7D12_ClearT2_005_middle	2	Expert_3
Huh-7D12_Sucrose_003_middle	5	Expert_3
Huh-7D12_Sucrose_004_middle	5	Expert_3
Huh-7D12_Sucrose_005_middle	3	Expert_3
Huh-7D12_ClearT2_001_middle	2	Expert_3
Huh-7D12_ClearT2_002_middle	2	Expert_3
Huh-7D12_CUBIC_001_middle	2	Expert_3
Huh-7D12_CUBIC_002_middle	3	Expert_3
Huh-7D12_CUBIC_003_middle	3	Expert_3
Huh-7D12_CUBIC_004_middle	2	Expert_3
Huh-7D12_CUBIC_005_middle	2	Expert_3
Huh-7D12_Sucrose_001_top	3	Expert_3
Huh-7D12_ScaleA2_001_top	2	Expert_3
Huh-7D12_ScaleA2_002_top	2	Expert_3
Huh-7D12_ScaleA2_003_top	2	Expert_3
Huh-7D12_ScaleA2_004_top	2	Expert_3
Huh-7D12_ScaleA2_005_top	2	Expert_3
Huh-7D12_Uncleared_001_top	2	Expert_3
Huh-7D12_ClearT_003_top	2	Expert_3
Huh-7D12_ClearT_004_top	2	Expert_3
Huh-7D12_ClearT_005_top	2	Expert_3
Huh-7D12_Uncleared_002_top	2	Expert_3
Huh-7D12_Uncleared_003_top	2	Expert_3
Huh-7D12_Uncleared_004_top	2	Expert_3
Huh-7D12_Uncleared_005_top	3	Expert_3
Huh-7D12_ClearT_001_top	3	Expert_3
Huh-7D12_ClearT_002_top	1	Expert_3
Huh-7D12_Sucrose_002_top	3	Expert_3
Huh-7D12_ClearT2_003_top	2	Expert_3
Huh-7D12_ClearT2_004_top	2	Expert_3
Huh-7D12_ClearT2_005_top	1	Expert_3
Huh-7D12_Sucrose_003_top	3	Expert_3
Huh-7D12_Sucrose_004_top	3	Expert_3
Huh-7D12_Sucrose_005_top	3	Expert_3
Huh-7D12_ClearT2_001_top	2	Expert_3
Huh-7D12_ClearT2_002_top	2	Expert_3
Huh-7D12_CUBIC_001_top	2	Expert_3
Huh-7D12_CUBIC_002_top	1	Expert_3
Huh-7D12_CUBIC_003_top	3	Expert_3
Huh-7D12_CUBIC_004_top	3	Expert_3
Huh-7D12_CUBIC_005_top	3	Expert_3
T-47D_Sucrose_001_bottom	3	Expert_3
T-47D_Uncleared_001_bottom	2	Expert_3
T-47D_Sucrose_002_bottom	4	Expert_3
T-47D_Sucrose_003_bottom	3	Expert_3
T-47D_Uncleared_002_bottom	1	Expert_3
T-47D_CUBIC_001_bottom	4	Expert_3
T-47D_Sucrose_004_bottom	4	Expert_3
T-47D_Uncleared_005_bottom	2	Expert_3
T-47D_ScaleA2_001_bottom	2	Expert_3
T-47D_Uncleared_003_bottom	2	Expert_3
T-47D_Uncleared_004_bottom	4	Expert_3
T-47D_ScaleA2_002_bottom	3	Expert_3
T-47D_ScaleA2_003_bottom	2	Expert_3
T-47D_ScaleA2_004_bottom	4	Expert_3
T-47D_ScaleA2_005_bottom	5	Expert_3
T-47D_Sucrose_005_bottom	3	Expert_3
T-47D_CUBIC_004_bottom	3	Expert_3
T-47D_CUBIC_005_bottom	3	Expert_3
T-47D_CUBIC_003_bottom	4	Expert_3
T-47D_ClearT_003_bottom	3	Expert_3
T-47D_ClearT_004_bottom	2	Expert_3
T-47D_ClearT_005_bottom	2	Expert_3
T-47D_ClearT_001_bottom	2	Expert_3
T-47D_ClearT_002_bottom	1	Expert_3
T-47D_ClearT2_004_bottom	3	Expert_3
T-47D_ClearT2_005_bottom	3	Expert_3
T-47D_ClearT2_001_bottom	3	Expert_3
T-47D_ClearT2_002_bottom	2	Expert_3
T-47D_ClearT2_003_bottom	3	Expert_3
T-47D_CUBIC_002_bottom	5	Expert_3
T-47D_Sucrose_001_middle	3	Expert_3
T-47D_Uncleared_001_middle	1	Expert_3
T-47D_Sucrose_002_middle	4	Expert_3
T-47D_Sucrose_003_middle	4	Expert_3
T-47D_Uncleared_002_middle	4	Expert_3
T-47D_CUBIC_001_middle	3	Expert_3
T-47D_Sucrose_004_middle	4	Expert_3
T-47D_Uncleared_005_middle	3	Expert_3
T-47D_ScaleA2_001_middle	4	Expert_3
T-47D_Uncleared_003_middle	4	Expert_3
T-47D_Uncleared_004_middle	3	Expert_3
T-47D_ScaleA2_002_middle	4	Expert_3
T-47D_ScaleA2_003_middle	4	Expert_3
T-47D_ScaleA2_004_middle	5	Expert_3
T-47D_ScaleA2_005_middle	3	Expert_3
T-47D_Sucrose_005_middle	5	Expert_3
T-47D_CUBIC_004_middle	5	Expert_3
T-47D_CUBIC_005_middle	4	Expert_3
T-47D_CUBIC_003_middle	4	Expert_3
T-47D_ClearT_003_middle	3	Expert_3
T-47D_ClearT_004_middle	3	Expert_3
T-47D_ClearT_005_middle	2	Expert_3
T-47D_ClearT_001_middle	3	Expert_3
T-47D_ClearT_002_middle	3	Expert_3
T-47D_ClearT2_004_middle	3	Expert_3
T-47D_ClearT2_005_middle	3	Expert_3
T-47D_ClearT2_001_middle	4	Expert_3
T-47D_ClearT2_002_middle	3	Expert_3
T-47D_ClearT2_003_middle	4	Expert_3
T-47D_CUBIC_002_middle	4	Expert_3
T-47D_Sucrose_001_top	4	Expert_3
T-47D_Uncleared_001_top	3	Expert_3
T-47D_Sucrose_002_top	4	Expert_3
T-47D_Sucrose_003_top	3	Expert_3
T-47D_Uncleared_002_top	2	Expert_3
T-47D_CUBIC_001_top	3	Expert_3
T-47D_Sucrose_004_top	3	Expert_3
T-47D_Uncleared_005_top	3	Expert_3
T-47D_ScaleA2_001_top	2	Expert_3
T-47D_Uncleared_003_top	3	Expert_3
T-47D_Uncleared_004_top	2	Expert_3
T-47D_ScaleA2_002_top	3	Expert_3
T-47D_ScaleA2_003_top	2	Expert_3
T-47D_ScaleA2_004_top	2	Expert_3
T-47D_ScaleA2_005_top	3	Expert_3
T-47D_Sucrose_005_top	4	Expert_3
T-47D_CUBIC_004_top	2	Expert_3
T-47D_CUBIC_005_top	3	Expert_3
T-47D_CUBIC_003_top	3	Expert_3
T-47D_ClearT_003_top	2	Expert_3
T-47D_ClearT_004_top	3	Expert_3
T-47D_ClearT_005_top	3	Expert_3
T-47D_ClearT_001_top	3	Expert_3
T-47D_ClearT_002_top	2	Expert_3
T-47D_ClearT2_004_top	3	Expert_3
T-47D_ClearT2_005_top	3	Expert_3
T-47D_ClearT2_001_top	3	Expert_3
T-47D_ClearT2_002_top	2	Expert_3
T-47D_ClearT2_003_top	2	Expert_3
T-47D_CUBIC_002_top	3	Expert_3
5-8F_Sucrose_001_bottom	4	Expert_4
5-8F_Uncleared_001_bottom	2	Expert_4
5-8F_Uncleared_002_bottom	1	Expert_4
5-8F_Uncleared_003_bottom	1	Expert_4
5-8F_Uncleared_004_bottom	3	Expert_4
5-8F_Uncleared_005_bottom	2	Expert_4
5-8F_Sucrose_002_bottom	3	Expert_4
5-8F_Sucrose_003_bottom	3	Expert_4
5-8F_Sucrose_004_bottom	3	Expert_4
5-8F_Sucrose_005_bottom	4	Expert_4
5-8F_CUBIC_001_bottom	3	Expert_4
5-8F_CUBIC_002_bottom	4	Expert_4
5-8F_ScaleA2_001_bottom	4	Expert_4
5-8F_CUBIC_003_bottom	4	Expert_4
5-8F_ScaleA2_002_bottom	4	Expert_4
5-8F_CUBIC_004_bottom	4	Expert_4
5-8F_ScaleA2_003_bottom	3	Expert_4
5-8F_CUBIC_005_bottom	3	Expert_4
5-8F_ScaleA2_004_bottom	4	Expert_4
5-8F_ScaleA2_005_bottom	3	Expert_4
5-8F_ClearT_001_bottom	2	Expert_4
5-8F_ClearT_002_bottom	1	Expert_4
5-8F_ClearT_003_bottom	2	Expert_4
5-8F_ClearT_004_bottom	2	Expert_4
5-8F_ClearT_005_bottom	1	Expert_4
5-8F_ClearT2_001_bottom	1	Expert_4
5-8F_ClearT2_002_bottom	2	Expert_4
5-8F_ClearT2_003_bottom	2	Expert_4
5-8F_ClearT2_004_bottom	3	Expert_4
5-8F_ClearT2_005_bottom	1	Expert_4
5-8F_Sucrose_001_middle	5	Expert_4
5-8F_Uncleared_001_middle	3	Expert_4
5-8F_Uncleared_002_middle	4	Expert_4
5-8F_Uncleared_003_middle	3	Expert_4
5-8F_Uncleared_004_middle	3	Expert_4
5-8F_Uncleared_005_middle	3	Expert_4
5-8F_Sucrose_002_middle	4	Expert_4
5-8F_Sucrose_003_middle	4	Expert_4
5-8F_Sucrose_004_middle	5	Expert_4
5-8F_Sucrose_005_middle	5	Expert_4
5-8F_CUBIC_001_middle	5	Expert_4
5-8F_CUBIC_002_middle	5	Expert_4
5-8F_ScaleA2_001_middle	5	Expert_4
5-8F_CUBIC_003_middle	4	Expert_4
5-8F_ScaleA2_002_middle	5	Expert_4
5-8F_CUBIC_004_middle	5	Expert_4
5-8F_ScaleA2_003_middle	4	Expert_4
5-8F_CUBIC_005_middle	5	Expert_4
5-8F_ScaleA2_004_middle	5	Expert_4
5-8F_ScaleA2_005_middle	5	Expert_4
5-8F_ClearT_001_middle	3	Expert_4
5-8F_ClearT_002_middle	3	Expert_4
5-8F_ClearT_003_middle	3	Expert_4
5-8F_ClearT_004_middle	3	Expert_4
5-8F_ClearT_005_middle	3	Expert_4
5-8F_ClearT2_001_middle	3	Expert_4
5-8F_ClearT2_002_middle	3	Expert_4
5-8F_ClearT2_003_middle	3	Expert_4
5-8F_ClearT2_004_middle	3	Expert_4
5-8F_ClearT2_005_middle	3	Expert_4
5-8F_Sucrose_001_top	5	Expert_4
5-8F_Uncleared_001_top	3	Expert_4
5-8F_Uncleared_002_top	3	Expert_4
5-8F_Uncleared_003_top	3	Expert_4
5-8F_Uncleared_004_top	3	Expert_4
5-8F_Uncleared_005_top	3	Expert_4
5-8F_Sucrose_002_top	2	Expert_4
5-8F_Sucrose_003_top	4	Expert_4
5-8F_Sucrose_004_top	3	Expert_4
5-8F_Sucrose_005_top	4	Expert_4
5-8F_CUBIC_001_top	5	Expert_4
5-8F_CUBIC_002_top	2	Expert_4
5-8F_ScaleA2_001_top	4	Expert_4
5-8F_CUBIC_003_top	4	Expert_4
5-8F_ScaleA2_002_top	3	Expert_4
5-8F_CUBIC_004_top	4	Expert_4
5-8F_ScaleA2_003_top	4	Expert_4
5-8F_CUBIC_005_top	3	Expert_4
5-8F_ScaleA2_004_top	3	Expert_4
5-8F_ScaleA2_005_top	4	Expert_4
5-8F_ClearT_001_top	3	Expert_4
5-8F_ClearT_002_top	2	Expert_4
5-8F_ClearT_003_top	3	Expert_4
5-8F_ClearT_004_top	3	Expert_4
5-8F_ClearT_005_top	3	Expert_4
5-8F_ClearT2_001_top	2	Expert_4
5-8F_ClearT2_002_top	3	Expert_4
5-8F_ClearT2_003_top	3	Expert_4
5-8F_ClearT2_004_top	3	Expert_4
5-8F_ClearT2_005_top	3	Expert_4
Huh-7D12_Sucrose_001_bottom	3	Expert_4
Huh-7D12_ScaleA2_001_bottom	1	Expert_4
Huh-7D12_ScaleA2_002_bottom	2	Expert_4
Huh-7D12_ScaleA2_003_bottom	1	Expert_4
Huh-7D12_ScaleA2_004_bottom	1	Expert_4
Huh-7D12_ScaleA2_005_bottom	1	Expert_4
Huh-7D12_Uncleared_001_bottom	1	Expert_4
Huh-7D12_ClearT_003_bottom	1	Expert_4
Huh-7D12_ClearT_004_bottom	1	Expert_4
Huh-7D12_ClearT_005_bottom	1	Expert_4
Huh-7D12_Uncleared_002_bottom	1	Expert_4
Huh-7D12_Uncleared_003_bottom	1	Expert_4
Huh-7D12_Uncleared_004_bottom	1	Expert_4
Huh-7D12_Uncleared_005_bottom	1	Expert_4
Huh-7D12_ClearT_001_bottom	1	Expert_4
Huh-7D12_ClearT_002_bottom	1	Expert_4
Huh-7D12_Sucrose_002_bottom	5	Expert_4
Huh-7D12_ClearT2_003_bottom	2	Expert_4
Huh-7D12_ClearT2_004_bottom	1	Expert_4
Huh-7D12_ClearT2_005_bottom	1	Expert_4
Huh-7D12_Sucrose_003_bottom	3	Expert_4
Huh-7D12_Sucrose_004_bottom	3	Expert_4
Huh-7D12_Sucrose_005_bottom	4	Expert_4
Huh-7D12_ClearT2_001_bottom	1	Expert_4
Huh-7D12_ClearT2_002_bottom	1	Expert_4
Huh-7D12_CUBIC_001_bottom	1	Expert_4
Huh-7D12_CUBIC_002_bottom	1	Expert_4
Huh-7D12_CUBIC_003_bottom	2	Expert_4
Huh-7D12_CUBIC_004_bottom	1	Expert_4
Huh-7D12_CUBIC_005_bottom	2	Expert_4
Huh-7D12_Sucrose_001_middle	4	Expert_4
Huh-7D12_ScaleA2_001_middle	2	Expert_4
Huh-7D12_ScaleA2_002_middle	3	Expert_4
Huh-7D12_ScaleA2_003_middle	2	Expert_4
Huh-7D12_ScaleA2_004_middle	3	Expert_4
Huh-7D12_ScaleA2_005_middle	4	Expert_4
Huh-7D12_Uncleared_001_middle	1	Expert_4
Huh-7D12_ClearT_003_middle	1	Expert_4
Huh-7D12_ClearT_004_middle	1	Expert_4
Huh-7D12_ClearT_005_middle	3	Expert_4
Huh-7D12_Uncleared_002_middle	1	Expert_4
Huh-7D12_Uncleared_003_middle	1	Expert_4
Huh-7D12_Uncleared_004_middle	2	Expert_4
Huh-7D12_Uncleared_005_middle	2	Expert_4
Huh-7D12_ClearT_001_middle	1	Expert_4
Huh-7D12_ClearT_002_middle	1	Expert_4
Huh-7D12_Sucrose_002_middle	5	Expert_4
Huh-7D12_ClearT2_003_middle	3	Expert_4
Huh-7D12_ClearT2_004_middle	1	Expert_4
Huh-7D12_ClearT2_005_middle	4	Expert_4
Huh-7D12_Sucrose_003_middle	4	Expert_4
Huh-7D12_Sucrose_004_middle	5	Expert_4
Huh-7D12_Sucrose_005_middle	5	Expert_4
Huh-7D12_ClearT2_001_middle	2	Expert_4
Huh-7D12_ClearT2_002_middle	1	Expert_4
Huh-7D12_CUBIC_001_middle	2	Expert_4
Huh-7D12_CUBIC_002_middle	2	Expert_4
Huh-7D12_CUBIC_003_middle	4	Expert_4
Huh-7D12_CUBIC_004_middle	3	Expert_4
Huh-7D12_CUBIC_005_middle	3	Expert_4
Huh-7D12_Sucrose_001_top	3	Expert_4
Huh-7D12_ScaleA2_001_top	3	Expert_4
Huh-7D12_ScaleA2_002_top	4	Expert_4
Huh-7D12_ScaleA2_003_top	3	Expert_4
Huh-7D12_ScaleA2_004_top	2	Expert_4
Huh-7D12_ScaleA2_005_top	3	Expert_4
Huh-7D12_Uncleared_001_top	3	Expert_4
Huh-7D12_ClearT_003_top	4	Expert_4
Huh-7D12_ClearT_004_top	3	Expert_4
Huh-7D12_ClearT_005_top	2	Expert_4
Huh-7D12_Uncleared_002_top	2	Expert_4
Huh-7D12_Uncleared_003_top	2	Expert_4
Huh-7D12_Uncleared_004_top	3	Expert_4
Huh-7D12_Uncleared_005_top	3	Expert_4
Huh-7D12_ClearT_001_top	4	Expert_4
Huh-7D12_ClearT_002_top	2	Expert_4
Huh-7D12_Sucrose_002_top	4	Expert_4
Huh-7D12_ClearT2_003_top	2	Expert_4
Huh-7D12_ClearT2_004_top	3	Expert_4
Huh-7D12_ClearT2_005_top	2	Expert_4
Huh-7D12_Sucrose_003_top	4	Expert_4
Huh-7D12_Sucrose_004_top	4	Expert_4
Huh-7D12_Sucrose_005_top	3	Expert_4
Huh-7D12_ClearT2_001_top	3	Expert_4
Huh-7D12_ClearT2_002_top	3	Expert_4
Huh-7D12_CUBIC_001_top	3	Expert_4
Huh-7D12_CUBIC_002_top	3	Expert_4
Huh-7D12_CUBIC_003_top	4	Expert_4
Huh-7D12_CUBIC_004_top	3	Expert_4
Huh-7D12_CUBIC_005_top	4	Expert_4
T-47D_Sucrose_001_bottom	4	Expert_4
T-47D_Uncleared_001_bottom	2	Expert_4
T-47D_Sucrose_002_bottom	4	Expert_4
T-47D_Sucrose_003_bottom	5	Expert_4
T-47D_Uncleared_002_bottom	3	Expert_4
T-47D_CUBIC_001_bottom	5	Expert_4
T-47D_Sucrose_004_bottom	4	Expert_4
T-47D_Uncleared_005_bottom	4	Expert_4
T-47D_ScaleA2_001_bottom	3	Expert_4
T-47D_Uncleared_003_bottom	3	Expert_4
T-47D_Uncleared_004_bottom	4	Expert_4
T-47D_ScaleA2_002_bottom	4	Expert_4
T-47D_ScaleA2_003_bottom	3	Expert_4
T-47D_ScaleA2_004_bottom	4	Expert_4
T-47D_ScaleA2_005_bottom	4	Expert_4
T-47D_Sucrose_005_bottom	3	Expert_4
T-47D_CUBIC_004_bottom	5	Expert_4
T-47D_CUBIC_005_bottom	4	Expert_4
T-47D_CUBIC_003_bottom	5	Expert_4
T-47D_ClearT_003_bottom	4	Expert_4
T-47D_ClearT_004_bottom	3	Expert_4
T-47D_ClearT_005_bottom	3	Expert_4
T-47D_ClearT_001_bottom	4	Expert_4
T-47D_ClearT_002_bottom	2	Expert_4
T-47D_ClearT2_004_bottom	4	Expert_4
T-47D_ClearT2_005_bottom	4	Expert_4
T-47D_ClearT2_001_bottom	3	Expert_4
T-47D_ClearT2_002_bottom	3	Expert_4
T-47D_ClearT2_003_bottom	4	Expert_4
T-47D_CUBIC_002_bottom	5	Expert_4
T-47D_Sucrose_001_middle	5	Expert_4
T-47D_Uncleared_001_middle	5	Expert_4
T-47D_Sucrose_002_middle	5	Expert_4
T-47D_Sucrose_003_middle	5	Expert_4
T-47D_Uncleared_002_middle	4	Expert_4
T-47D_CUBIC_001_middle	5	Expert_4
T-47D_Sucrose_004_middle	5	Expert_4
T-47D_Uncleared_005_middle	4	Expert_4
T-47D_ScaleA2_001_middle	5	Expert_4
T-47D_Uncleared_003_middle	4	Expert_4
T-47D_Uncleared_004_middle	5	Expert_4
T-47D_ScaleA2_002_middle	5	Expert_4
T-47D_ScaleA2_003_middle	4	Expert_4
T-47D_ScaleA2_004_middle	5	Expert_4
T-47D_ScaleA2_005_middle	5	Expert_4
T-47D_Sucrose_005_middle	5	Expert_4
T-47D_CUBIC_004_middle	5	Expert_4
T-47D_CUBIC_005_middle	5	Expert_4
T-47D_CUBIC_003_middle	5	Expert_4
T-47D_ClearT_003_middle	4	Expert_4
T-47D_ClearT_004_middle	4	Expert_4
T-47D_ClearT_005_middle	3	Expert_4
T-47D_ClearT_001_middle	4	Expert_4
T-47D_ClearT_002_middle	3	Expert_4
T-47D_ClearT2_004_middle	4	Expert_4
T-47D_ClearT2_005_middle	4	Expert_4
T-47D_ClearT2_001_middle	4	Expert_4
T-47D_ClearT2_002_middle	3	Expert_4
T-47D_ClearT2_003_middle	4	Expert_4
T-47D_CUBIC_002_middle	5	Expert_4
T-47D_Sucrose_001_top	4	Expert_4
T-47D_Uncleared_001_top	4	Expert_4
T-47D_Sucrose_002_top	5	Expert_4
T-47D_Sucrose_003_top	4	Expert_4
T-47D_Uncleared_002_top	4	Expert_4
T-47D_CUBIC_001_top	4	Expert_4
T-47D_Sucrose_004_top	4	Expert_4
T-47D_Uncleared_005_top	3	Expert_4
T-47D_ScaleA2_001_top	2	Expert_4
T-47D_Uncleared_003_top	4	Expert_4
T-47D_Uncleared_004_top	2	Expert_4
T-47D_ScaleA2_002_top	3	Expert_4
T-47D_ScaleA2_003_top	3	Expert_4
T-47D_ScaleA2_004_top	3	Expert_4
T-47D_ScaleA2_005_top	4	Expert_4
T-47D_Sucrose_005_top	4	Expert_4
T-47D_CUBIC_004_top	3	Expert_4
T-47D_CUBIC_005_top	3	Expert_4
T-47D_CUBIC_003_top	5	Expert_4
T-47D_ClearT_003_top	3	Expert_4
T-47D_ClearT_004_top	4	Expert_4
T-47D_ClearT_005_top	3	Expert_4
T-47D_ClearT_001_top	3	Expert_4
T-47D_ClearT_002_top	4	Expert_4
T-47D_ClearT2_004_top	3	Expert_4
T-47D_ClearT2_005_top	4	Expert_4
T-47D_ClearT2_001_top	4	Expert_4
T-47D_ClearT2_002_top	3	Expert_4
T-47D_ClearT2_003_top	3	Expert_4
T-47D_CUBIC_002_top	4	Expert_4
5-8F_Sucrose_001_bottom	5	Expert_5
5-8F_Uncleared_001_bottom	3	Expert_5
5-8F_Uncleared_002_bottom	1	Expert_5
5-8F_Uncleared_003_bottom	2	Expert_5
5-8F_Uncleared_004_bottom	3	Expert_5
5-8F_Uncleared_005_bottom	2	Expert_5
5-8F_Sucrose_002_bottom	3	Expert_5
5-8F_Sucrose_003_bottom	3	Expert_5
5-8F_Sucrose_004_bottom	4	Expert_5
5-8F_Sucrose_005_bottom	3	Expert_5
5-8F_CUBIC_001_bottom	3	Expert_5
5-8F_CUBIC_002_bottom	4	Expert_5
5-8F_ScaleA2_001_bottom	4	Expert_5
5-8F_CUBIC_003_bottom	4	Expert_5
5-8F_ScaleA2_002_bottom	5	Expert_5
5-8F_CUBIC_004_bottom	5	Expert_5
5-8F_ScaleA2_003_bottom	5	Expert_5
5-8F_CUBIC_005_bottom	4	Expert_5
5-8F_ScaleA2_004_bottom	4	Expert_5
5-8F_ScaleA2_005_bottom	4	Expert_5
5-8F_ClearT_001_bottom	2	Expert_5
5-8F_ClearT_002_bottom	2	Expert_5
5-8F_ClearT_003_bottom	1	Expert_5
5-8F_ClearT_004_bottom	1	Expert_5
5-8F_ClearT_005_bottom	1	Expert_5
5-8F_ClearT2_001_bottom	1	Expert_5
5-8F_ClearT2_002_bottom	2	Expert_5
5-8F_ClearT2_003_bottom	2	Expert_5
5-8F_ClearT2_004_bottom	2	Expert_5
5-8F_ClearT2_005_bottom	1	Expert_5
5-8F_Sucrose_001_middle	4	Expert_5
5-8F_Uncleared_001_middle	2	Expert_5
5-8F_Uncleared_002_middle	3	Expert_5
5-8F_Uncleared_003_middle	3	Expert_5
5-8F_Uncleared_004_middle	2	Expert_5
5-8F_Uncleared_005_middle	3	Expert_5
5-8F_Sucrose_002_middle	3	Expert_5
5-8F_Sucrose_003_middle	4	Expert_5
5-8F_Sucrose_004_middle	3	Expert_5
5-8F_Sucrose_005_middle	4	Expert_5
5-8F_CUBIC_001_middle	3	Expert_5
5-8F_CUBIC_002_middle	5	Expert_5
5-8F_ScaleA2_001_middle	5	Expert_5
5-8F_CUBIC_003_middle	5	Expert_5
5-8F_ScaleA2_002_middle	4	Expert_5
5-8F_CUBIC_004_middle	5	Expert_5
5-8F_ScaleA2_003_middle	5	Expert_5
5-8F_CUBIC_005_middle	5	Expert_5
5-8F_ScaleA2_004_middle	4	Expert_5
5-8F_ScaleA2_005_middle	5	Expert_5
5-8F_ClearT_001_middle	2	Expert_5
5-8F_ClearT_002_middle	1	Expert_5
5-8F_ClearT_003_middle	2	Expert_5
5-8F_ClearT_004_middle	1	Expert_5
5-8F_ClearT_005_middle	1	Expert_5
5-8F_ClearT2_001_middle	1	Expert_5
5-8F_ClearT2_002_middle	2	Expert_5
5-8F_ClearT2_003_middle	2	Expert_5
5-8F_ClearT2_004_middle	2	Expert_5
5-8F_ClearT2_005_middle	2	Expert_5
5-8F_Sucrose_001_top	5	Expert_5
5-8F_Uncleared_001_top	4	Expert_5
5-8F_Uncleared_002_top	5	Expert_5
5-8F_Uncleared_003_top	4	Expert_5
5-8F_Uncleared_004_top	5	Expert_5
5-8F_Uncleared_005_top	5	Expert_5
5-8F_Sucrose_002_top	5	Expert_5
5-8F_Sucrose_003_top	2	Expert_5
5-8F_Sucrose_004_top	3	Expert_5
5-8F_Sucrose_005_top	3	Expert_5
5-8F_CUBIC_001_top	2	Expert_5
5-8F_CUBIC_002_top	2	Expert_5
5-8F_ScaleA2_001_top	3	Expert_5
5-8F_CUBIC_003_top	3	Expert_5
5-8F_ScaleA2_002_top	4	Expert_5
5-8F_CUBIC_004_top	4	Expert_5
5-8F_ScaleA2_003_top	3	Expert_5
5-8F_CUBIC_005_top	4	Expert_5
5-8F_ScaleA2_004_top	4	Expert_5
5-8F_ScaleA2_005_top	3	Expert_5
5-8F_ClearT_001_top	5	Expert_5
5-8F_ClearT_002_top	3	Expert_5
5-8F_ClearT_003_top	4	Expert_5
5-8F_ClearT_004_top	2	Expert_5
5-8F_ClearT_005_top	5	Expert_5
5-8F_ClearT2_001_top	4	Expert_5
5-8F_ClearT2_002_top	5	Expert_5
5-8F_ClearT2_003_top	5	Expert_5
5-8F_ClearT2_004_top	5	Expert_5
5-8F_ClearT2_005_top	5	Expert_5
Huh-7D12_Sucrose_001_bottom	4	Expert_5
Huh-7D12_ScaleA2_001_bottom	4	Expert_5
Huh-7D12_ScaleA2_002_bottom	4	Expert_5
Huh-7D12_ScaleA2_003_bottom	2	Expert_5
Huh-7D12_ScaleA2_004_bottom	2	Expert_5
Huh-7D12_ScaleA2_005_bottom	2	Expert_5
Huh-7D12_Uncleared_001_bottom	2	Expert_5
Huh-7D12_ClearT_003_bottom	1	Expert_5
Huh-7D12_ClearT_004_bottom	1	Expert_5
Huh-7D12_ClearT_005_bottom	1	Expert_5
Huh-7D12_Uncleared_002_bottom	2	Expert_5
Huh-7D12_Uncleared_003_bottom	1	Expert_5
Huh-7D12_Uncleared_004_bottom	2	Expert_5
Huh-7D12_Uncleared_005_bottom	1	Expert_5
Huh-7D12_ClearT_001_bottom	1	Expert_5
Huh-7D12_ClearT_002_bottom	1	Expert_5
Huh-7D12_Sucrose_002_bottom	5	Expert_5
Huh-7D12_ClearT2_003_bottom	3	Expert_5
Huh-7D12_ClearT2_004_bottom	1	Expert_5
Huh-7D12_ClearT2_005_bottom	3	Expert_5
Huh-7D12_Sucrose_003_bottom	5	Expert_5
Huh-7D12_Sucrose_004_bottom	5	Expert_5
Huh-7D12_Sucrose_005_bottom	4	Expert_5
Huh-7D12_ClearT2_001_bottom	2	Expert_5
Huh-7D12_ClearT2_002_bottom	2	Expert_5
Huh-7D12_CUBIC_001_bottom	3	Expert_5
Huh-7D12_CUBIC_002_bottom	3	Expert_5
Huh-7D12_CUBIC_003_bottom	4	Expert_5
Huh-7D12_CUBIC_004_bottom	2	Expert_5
Huh-7D12_CUBIC_005_bottom	3	Expert_5
Huh-7D12_Sucrose_001_middle	5	Expert_5
Huh-7D12_ScaleA2_001_middle	4	Expert_5
Huh-7D12_ScaleA2_002_middle	5	Expert_5
Huh-7D12_ScaleA2_003_middle	4	Expert_5
Huh-7D12_ScaleA2_004_middle	2	Expert_5
Huh-7D12_ScaleA2_005_middle	4	Expert_5
Huh-7D12_Uncleared_001_middle	2	Expert_5
Huh-7D12_ClearT_003_middle	1	Expert_5
Huh-7D12_ClearT_004_middle	1	Expert_5
Huh-7D12_ClearT_005_middle	1	Expert_5
Huh-7D12_Uncleared_002_middle	2	Expert_5
Huh-7D12_Uncleared_003_middle	2	Expert_5
Huh-7D12_Uncleared_004_middle	3	Expert_5
Huh-7D12_Uncleared_005_middle	2	Expert_5
Huh-7D12_ClearT_001_middle	1	Expert_5
Huh-7D12_ClearT_002_middle	1	Expert_5
Huh-7D12_Sucrose_002_middle	5	Expert_5
Huh-7D12_ClearT2_003_middle	3	Expert_5
Huh-7D12_ClearT2_004_middle	1	Expert_5
Huh-7D12_ClearT2_005_middle	2	Expert_5
Huh-7D12_Sucrose_003_middle	4	Expert_5
Huh-7D12_Sucrose_004_middle	5	Expert_5
Huh-7D12_Sucrose_005_middle	5	Expert_5
Huh-7D12_ClearT2_001_middle	3	Expert_5
Huh-7D12_ClearT2_002_middle	2	Expert_5
Huh-7D12_CUBIC_001_middle	3	Expert_5
Huh-7D12_CUBIC_002_middle	3	Expert_5
Huh-7D12_CUBIC_003_middle	5	Expert_5
Huh-7D12_CUBIC_004_middle	3	Expert_5
Huh-7D12_CUBIC_005_middle	4	Expert_5
Huh-7D12_Sucrose_001_top	4	Expert_5
Huh-7D12_ScaleA2_001_top	4	Expert_5
Huh-7D12_ScaleA2_002_top	4	Expert_5
Huh-7D12_ScaleA2_003_top	3	Expert_5
Huh-7D12_ScaleA2_004_top	3	Expert_5
Huh-7D12_ScaleA2_005_top	4	Expert_5
Huh-7D12_Uncleared_001_top	2	Expert_5
Huh-7D12_ClearT_003_top	4	Expert_5
Huh-7D12_ClearT_004_top	3	Expert_5
Huh-7D12_ClearT_005_top	3	Expert_5
Huh-7D12_Uncleared_002_top	5	Expert_5
Huh-7D12_Uncleared_003_top	2	Expert_5
Huh-7D12_Uncleared_004_top	2	Expert_5
Huh-7D12_Uncleared_005_top	5	Expert_5
Huh-7D12_ClearT_001_top	5	Expert_5
Huh-7D12_ClearT_002_top	1	Expert_5
Huh-7D12_Sucrose_002_top	4	Expert_5
Huh-7D12_ClearT2_003_top	2	Expert_5
Huh-7D12_ClearT2_004_top	3	Expert_5
Huh-7D12_ClearT2_005_top	3	Expert_5
Huh-7D12_Sucrose_003_top	3	Expert_5
Huh-7D12_Sucrose_004_top	4	Expert_5
Huh-7D12_Sucrose_005_top	3	Expert_5
Huh-7D12_ClearT2_001_top	3	Expert_5
Huh-7D12_ClearT2_002_top	3	Expert_5
Huh-7D12_CUBIC_001_top	2	Expert_5
Huh-7D12_CUBIC_002_top	2	Expert_5
Huh-7D12_CUBIC_003_top	5	Expert_5
Huh-7D12_CUBIC_004_top	4	Expert_5
Huh-7D12_CUBIC_005_top	5	Expert_5
T-47D_Sucrose_001_bottom	4	Expert_5
T-47D_Uncleared_001_bottom	2	Expert_5
T-47D_Sucrose_002_bottom	5	Expert_5
T-47D_Sucrose_003_bottom	5	Expert_5
T-47D_Uncleared_002_bottom	1	Expert_5
T-47D_CUBIC_001_bottom	5	Expert_5
T-47D_Sucrose_004_bottom	5	Expert_5
T-47D_Uncleared_005_bottom	5	Expert_5
T-47D_ScaleA2_001_bottom	3	Expert_5
T-47D_Uncleared_003_bottom	4	Expert_5
T-47D_Uncleared_004_bottom	4	Expert_5
T-47D_ScaleA2_002_bottom	4	Expert_5
T-47D_ScaleA2_003_bottom	3	Expert_5
T-47D_ScaleA2_004_bottom	5	Expert_5
T-47D_ScaleA2_005_bottom	4	Expert_5
T-47D_Sucrose_005_bottom	2	Expert_5
T-47D_CUBIC_004_bottom	5	Expert_5
T-47D_CUBIC_005_bottom	5	Expert_5
T-47D_CUBIC_003_bottom	5	Expert_5
T-47D_ClearT_003_bottom	4	Expert_5
T-47D_ClearT_004_bottom	3	Expert_5
T-47D_ClearT_005_bottom	1	Expert_5
T-47D_ClearT_001_bottom	4	Expert_5
T-47D_ClearT_002_bottom	2	Expert_5
T-47D_ClearT2_004_bottom	4	Expert_5
T-47D_ClearT2_005_bottom	3	Expert_5
T-47D_ClearT2_001_bottom	5	Expert_5
T-47D_ClearT2_002_bottom	3	Expert_5
T-47D_ClearT2_003_bottom	4	Expert_5
T-47D_CUBIC_002_bottom	5	Expert_5
T-47D_Sucrose_001_middle	4	Expert_5
T-47D_Uncleared_001_middle	5	Expert_5
T-47D_Sucrose_002_middle	4	Expert_5
T-47D_Sucrose_003_middle	4	Expert_5
T-47D_Uncleared_002_middle	3	Expert_5
T-47D_CUBIC_001_middle	3	Expert_5
T-47D_Sucrose_004_middle	5	Expert_5
T-47D_Uncleared_005_middle	2	Expert_5
T-47D_ScaleA2_001_middle	4	Expert_5
T-47D_Uncleared_003_middle	4	Expert_5
T-47D_Uncleared_004_middle	4	Expert_5
T-47D_ScaleA2_002_middle	4	Expert_5
T-47D_ScaleA2_003_middle	3	Expert_5
T-47D_ScaleA2_004_middle	5	Expert_5
T-47D_ScaleA2_005_middle	4	Expert_5
T-47D_Sucrose_005_middle	3	Expert_5
T-47D_CUBIC_004_middle	5	Expert_5
T-47D_CUBIC_005_middle	5	Expert_5
T-47D_CUBIC_003_middle	5	Expert_5
T-47D_ClearT_003_middle	1	Expert_5
T-47D_ClearT_004_middle	3	Expert_5
T-47D_ClearT_005_middle	2	Expert_5
T-47D_ClearT_001_middle	2	Expert_5
T-47D_ClearT_002_middle	2	Expert_5
T-47D_ClearT2_004_middle	4	Expert_5
T-47D_ClearT2_005_middle	4	Expert_5
T-47D_ClearT2_001_middle	3	Expert_5
T-47D_ClearT2_002_middle	3	Expert_5
T-47D_ClearT2_003_middle	4	Expert_5
T-47D_CUBIC_002_middle	5	Expert_5
T-47D_Sucrose_001_top	3	Expert_5
T-47D_Uncleared_001_top	4	Expert_5
T-47D_Sucrose_002_top	1	Expert_5
T-47D_Sucrose_003_top	3	Expert_5
T-47D_Uncleared_002_top	5	Expert_5
T-47D_CUBIC_001_top	2	Expert_5
T-47D_Sucrose_004_top	3	Expert_5
T-47D_Uncleared_005_top	5	Expert_5
T-47D_ScaleA2_001_top	1	Expert_5
T-47D_Uncleared_003_top	5	Expert_5
T-47D_Uncleared_004_top	4	Expert_5
T-47D_ScaleA2_002_top	4	Expert_5
T-47D_ScaleA2_003_top	3	Expert_5
T-47D_ScaleA2_004_top	4	Expert_5
T-47D_ScaleA2_005_top	5	Expert_5
T-47D_Sucrose_005_top	3	Expert_5
T-47D_CUBIC_004_top	3	Expert_5
T-47D_CUBIC_005_top	2	Expert_5
T-47D_CUBIC_003_top	2	Expert_5
T-47D_ClearT_003_top	2	Expert_5
T-47D_ClearT_004_top	5	Expert_5
T-47D_ClearT_005_top	5	Expert_5
T-47D_ClearT_001_top	4	Expert_5
T-47D_ClearT_002_top	3	Expert_5
T-47D_ClearT2_004_top	5	Expert_5
T-47D_ClearT2_005_top	4	Expert_5
T-47D_ClearT2_001_top	5	Expert_5
T-47D_ClearT2_002_top	3	Expert_5
T-47D_ClearT2_003_top	4	Expert_5
T-47D_CUBIC_002_top	3	Expert_5
5-8F_Sucrose_001_bottom	2	Expert_6
5-8F_Uncleared_001_bottom	1	Expert_6
5-8F_Uncleared_002_bottom	1	Expert_6
5-8F_Uncleared_003_bottom	1	Expert_6
5-8F_Uncleared_004_bottom	2	Expert_6
5-8F_Uncleared_005_bottom	1	Expert_6
5-8F_Sucrose_002_bottom	1	Expert_6
5-8F_Sucrose_003_bottom	2	Expert_6
5-8F_Sucrose_004_bottom	2	Expert_6
5-8F_Sucrose_005_bottom	2	Expert_6
5-8F_CUBIC_001_bottom	1	Expert_6
5-8F_CUBIC_002_bottom	2	Expert_6
5-8F_ScaleA2_001_bottom	3	Expert_6
5-8F_CUBIC_003_bottom	4	Expert_6
5-8F_ScaleA2_002_bottom	3	Expert_6
5-8F_CUBIC_004_bottom	4	Expert_6
5-8F_ScaleA2_003_bottom	2	Expert_6
5-8F_CUBIC_005_bottom	3	Expert_6
5-8F_ScaleA2_004_bottom	4	Expert_6
5-8F_ScaleA2_005_bottom	2	Expert_6
5-8F_ClearT_001_bottom	1	Expert_6
5-8F_ClearT_002_bottom	1	Expert_6
5-8F_ClearT_003_bottom	1	Expert_6
5-8F_ClearT_004_bottom	1	Expert_6
5-8F_ClearT_005_bottom	1	Expert_6
5-8F_ClearT2_001_bottom	1	Expert_6
5-8F_ClearT2_002_bottom	1	Expert_6
5-8F_ClearT2_003_bottom	1	Expert_6
5-8F_ClearT2_004_bottom	3	Expert_6
5-8F_ClearT2_005_bottom	1	Expert_6
5-8F_Sucrose_001_middle	5	Expert_6
5-8F_Uncleared_001_middle	4	Expert_6
5-8F_Uncleared_002_middle	3	Expert_6
5-8F_Uncleared_003_middle	4	Expert_6
5-8F_Uncleared_004_middle	4	Expert_6
5-8F_Uncleared_005_middle	4	Expert_6
5-8F_Sucrose_002_middle	4	Expert_6
5-8F_Sucrose_003_middle	5	Expert_6
5-8F_Sucrose_004_middle	4	Expert_6
5-8F_Sucrose_005_middle	5	Expert_6
5-8F_CUBIC_001_middle	5	Expert_6
5-8F_CUBIC_002_middle	5	Expert_6
5-8F_ScaleA2_001_middle	5	Expert_6
5-8F_CUBIC_003_middle	5	Expert_6
5-8F_ScaleA2_002_middle	5	Expert_6
5-8F_CUBIC_004_middle	5	Expert_6
5-8F_ScaleA2_003_middle	5	Expert_6
5-8F_CUBIC_005_middle	5	Expert_6
5-8F_ScaleA2_004_middle	5	Expert_6
5-8F_ScaleA2_005_middle	5	Expert_6
5-8F_ClearT_001_middle	3	Expert_6
5-8F_ClearT_002_middle	3	Expert_6
5-8F_ClearT_003_middle	3	Expert_6
5-8F_ClearT_004_middle	2	Expert_6
5-8F_ClearT_005_middle	3	Expert_6
5-8F_ClearT2_001_middle	3	Expert_6
5-8F_ClearT2_002_middle	3	Expert_6
5-8F_ClearT2_003_middle	4	Expert_6
5-8F_ClearT2_004_middle	3	Expert_6
5-8F_ClearT2_005_middle	3	Expert_6
5-8F_Sucrose_001_top	3	Expert_6
5-8F_Uncleared_001_top	2	Expert_6
5-8F_Uncleared_002_top	2	Expert_6
5-8F_Uncleared_003_top	2	Expert_6
5-8F_Uncleared_004_top	2	Expert_6
5-8F_Uncleared_005_top	2	Expert_6
5-8F_Sucrose_002_top	2	Expert_6
5-8F_Sucrose_003_top	2	Expert_6
5-8F_Sucrose_004_top	3	Expert_6
5-8F_Sucrose_005_top	3	Expert_6
5-8F_CUBIC_001_top	3	Expert_6
5-8F_CUBIC_002_top	2	Expert_6
5-8F_ScaleA2_001_top	3	Expert_6
5-8F_CUBIC_003_top	1	Expert_6
5-8F_ScaleA2_002_top	3	Expert_6
5-8F_CUBIC_004_top	3	Expert_6
5-8F_ScaleA2_003_top	3	Expert_6
5-8F_CUBIC_005_top	3	Expert_6
5-8F_ScaleA2_004_top	2	Expert_6
5-8F_ScaleA2_005_top	3	Expert_6
5-8F_ClearT_001_top	2	Expert_6
5-8F_ClearT_002_top	2	Expert_6
5-8F_ClearT_003_top	2	Expert_6
5-8F_ClearT_004_top	4	Expert_6
5-8F_ClearT_005_top	2	Expert_6
5-8F_ClearT2_001_top	2	Expert_6
5-8F_ClearT2_002_top	2	Expert_6
5-8F_ClearT2_003_top	2	Expert_6
5-8F_ClearT2_004_top	2	Expert_6
5-8F_ClearT2_005_top	2	Expert_6
Huh-7D12_Sucrose_001_bottom	1	Expert_6
Huh-7D12_ScaleA2_001_bottom	1	Expert_6
Huh-7D12_ScaleA2_002_bottom	1	Expert_6
Huh-7D12_ScaleA2_003_bottom	1	Expert_6
Huh-7D12_ScaleA2_004_bottom	1	Expert_6
Huh-7D12_ScaleA2_005_bottom	1	Expert_6
Huh-7D12_Uncleared_001_bottom	1	Expert_6
Huh-7D12_ClearT_003_bottom	1	Expert_6
Huh-7D12_ClearT_004_bottom	1	Expert_6
Huh-7D12_ClearT_005_bottom	1	Expert_6
Huh-7D12_Uncleared_002_bottom	1	Expert_6
Huh-7D12_Uncleared_003_bottom	1	Expert_6
Huh-7D12_Uncleared_004_bottom	1	Expert_6
Huh-7D12_Uncleared_005_bottom	1	Expert_6
Huh-7D12_ClearT_001_bottom	1	Expert_6
Huh-7D12_ClearT_002_bottom	1	Expert_6
Huh-7D12_Sucrose_002_bottom	3	Expert_6
Huh-7D12_ClearT2_003_bottom	1	Expert_6
Huh-7D12_ClearT2_004_bottom	1	Expert_6
Huh-7D12_ClearT2_005_bottom	1	Expert_6
Huh-7D12_Sucrose_003_bottom	2	Expert_6
Huh-7D12_Sucrose_004_bottom	2	Expert_6
Huh-7D12_Sucrose_005_bottom	2	Expert_6
Huh-7D12_ClearT2_001_bottom	1	Expert_6
Huh-7D12_ClearT2_002_bottom	1	Expert_6
Huh-7D12_CUBIC_001_bottom	1	Expert_6
Huh-7D12_CUBIC_002_bottom	1	Expert_6
Huh-7D12_CUBIC_003_bottom	1	Expert_6
Huh-7D12_CUBIC_004_bottom	1	Expert_6
Huh-7D12_CUBIC_005_bottom	1	Expert_6
Huh-7D12_Sucrose_001_middle	4	Expert_6
Huh-7D12_ScaleA2_001_middle	3	Expert_6
Huh-7D12_ScaleA2_002_middle	4	Expert_6
Huh-7D12_ScaleA2_003_middle	3	Expert_6
Huh-7D12_ScaleA2_004_middle	3	Expert_6
Huh-7D12_ScaleA2_005_middle	3	Expert_6
Huh-7D12_Uncleared_001_middle	2	Expert_6
Huh-7D12_ClearT_003_middle	2	Expert_6
Huh-7D12_ClearT_004_middle	2	Expert_6
Huh-7D12_ClearT_005_middle	2	Expert_6
Huh-7D12_Uncleared_002_middle	3	Expert_6
Huh-7D12_Uncleared_003_middle	2	Expert_6
Huh-7D12_Uncleared_004_middle	3	Expert_6
Huh-7D12_Uncleared_005_middle	2	Expert_6
Huh-7D12_ClearT_001_middle	2	Expert_6
Huh-7D12_ClearT_002_middle	2	Expert_6
Huh-7D12_Sucrose_002_middle	4	Expert_6
Huh-7D12_ClearT2_003_middle	2	Expert_6
Huh-7D12_ClearT2_004_middle	2	Expert_6
Huh-7D12_ClearT2_005_middle	2	Expert_6
Huh-7D12_Sucrose_003_middle	4	Expert_6
Huh-7D12_Sucrose_004_middle	4	Expert_6
Huh-7D12_Sucrose_005_middle	4	Expert_6
Huh-7D12_ClearT2_001_middle	2	Expert_6
Huh-7D12_ClearT2_002_middle	2	Expert_6
Huh-7D12_CUBIC_001_middle	3	Expert_6
Huh-7D12_CUBIC_002_middle	3	Expert_6
Huh-7D12_CUBIC_003_middle	4	Expert_6
Huh-7D12_CUBIC_004_middle	3	Expert_6
Huh-7D12_CUBIC_005_middle	4	Expert_6
Huh-7D12_Sucrose_001_top	2	Expert_6
Huh-7D12_ScaleA2_001_top	2	Expert_6
Huh-7D12_ScaleA2_002_top	2	Expert_6
Huh-7D12_ScaleA2_003_top	2	Expert_6
Huh-7D12_ScaleA2_004_top	2	Expert_6
Huh-7D12_ScaleA2_005_top	2	Expert_6
Huh-7D12_Uncleared_001_top	2	Expert_6
Huh-7D12_ClearT_003_top	2	Expert_6
Huh-7D12_ClearT_004_top	2	Expert_6
Huh-7D12_ClearT_005_top	2	Expert_6
Huh-7D12_Uncleared_002_top	2	Expert_6
Huh-7D12_Uncleared_003_top	2	Expert_6
Huh-7D12_Uncleared_004_top	2	Expert_6
Huh-7D12_Uncleared_005_top	2	Expert_6
Huh-7D12_ClearT_001_top	2	Expert_6
Huh-7D12_ClearT_002_top	1	Expert_6
Huh-7D12_Sucrose_002_top	3	Expert_6
Huh-7D12_ClearT2_003_top	2	Expert_6
Huh-7D12_ClearT2_004_top	2	Expert_6
Huh-7D12_ClearT2_005_top	2	Expert_6
Huh-7D12_Sucrose_003_top	3	Expert_6
Huh-7D12_Sucrose_004_top	2	Expert_6
Huh-7D12_Sucrose_005_top	2	Expert_6
Huh-7D12_ClearT2_001_top	2	Expert_6
Huh-7D12_ClearT2_002_top	2	Expert_6
Huh-7D12_CUBIC_001_top	2	Expert_6
Huh-7D12_CUBIC_002_top	2	Expert_6
Huh-7D12_CUBIC_003_top	3	Expert_6
Huh-7D12_CUBIC_004_top	2	Expert_6
Huh-7D12_CUBIC_005_top	3	Expert_6
T-47D_Sucrose_001_bottom	3	Expert_6
T-47D_Uncleared_001_bottom	1	Expert_6
T-47D_Sucrose_002_bottom	3	Expert_6
T-47D_Sucrose_003_bottom	4	Expert_6
T-47D_Uncleared_002_bottom	1	Expert_6
T-47D_CUBIC_001_bottom	3	Expert_6
T-47D_Sucrose_004_bottom	2	Expert_6
T-47D_Uncleared_005_bottom	3	Expert_6
T-47D_ScaleA2_001_bottom	2	Expert_6
T-47D_Uncleared_003_bottom	2	Expert_6
T-47D_Uncleared_004_bottom	3	Expert_6
T-47D_ScaleA2_002_bottom	2	Expert_6
T-47D_ScaleA2_003_bottom	3	Expert_6
T-47D_ScaleA2_004_bottom	3	Expert_6
T-47D_ScaleA2_005_bottom	3	Expert_6
T-47D_Sucrose_005_bottom	3	Expert_6
T-47D_CUBIC_004_bottom	4	Expert_6
T-47D_CUBIC_005_bottom	3	Expert_6
T-47D_CUBIC_003_bottom	3	Expert_6
T-47D_ClearT_003_bottom	3	Expert_6
T-47D_ClearT_004_bottom	2	Expert_6
T-47D_ClearT_005_bottom	2	Expert_6
T-47D_ClearT_001_bottom	2	Expert_6
T-47D_ClearT_002_bottom	1	Expert_6
T-47D_ClearT2_004_bottom	2	Expert_6
T-47D_ClearT2_005_bottom	3	Expert_6
T-47D_ClearT2_001_bottom	3	Expert_6
T-47D_ClearT2_002_bottom	2	Expert_6
T-47D_ClearT2_003_bottom	3	Expert_6
T-47D_CUBIC_002_bottom	4	Expert_6
T-47D_Sucrose_001_middle	5	Expert_6
T-47D_Uncleared_001_middle	5	Expert_6
T-47D_Sucrose_002_middle	5	Expert_6
T-47D_Sucrose_003_middle	5	Expert_6
T-47D_Uncleared_002_middle	4	Expert_6
T-47D_CUBIC_001_middle	4	Expert_6
T-47D_Sucrose_004_middle	5	Expert_6
T-47D_Uncleared_005_middle	4	Expert_6
T-47D_ScaleA2_001_middle	5	Expert_6
T-47D_Uncleared_003_middle	4	Expert_6
T-47D_Uncleared_004_middle	4	Expert_6
T-47D_ScaleA2_002_middle	5	Expert_6
T-47D_ScaleA2_003_middle	4	Expert_6
T-47D_ScaleA2_004_middle	5	Expert_6
T-47D_ScaleA2_005_middle	4	Expert_6
T-47D_Sucrose_005_middle	5	Expert_6
T-47D_CUBIC_004_middle	5	Expert_6
T-47D_CUBIC_005_middle	5	Expert_6
T-47D_CUBIC_003_middle	5	Expert_6
T-47D_ClearT_003_middle	3	Expert_6
T-47D_ClearT_004_middle	3	Expert_6
T-47D_ClearT_005_middle	2	Expert_6
T-47D_ClearT_001_middle	4	Expert_6
T-47D_ClearT_002_middle	3	Expert_6
T-47D_ClearT2_004_middle	4	Expert_6
T-47D_ClearT2_005_middle	3	Expert_6
T-47D_ClearT2_001_middle	4	Expert_6
T-47D_ClearT2_002_middle	4	Expert_6
T-47D_ClearT2_003_middle	4	Expert_6
T-47D_CUBIC_002_middle	5	Expert_6
T-47D_Sucrose_001_top	3	Expert_6
T-47D_Uncleared_001_top	3	Expert_6
T-47D_Sucrose_002_top	5	Expert_6
T-47D_Sucrose_003_top	3	Expert_6
T-47D_Uncleared_002_top	3	Expert_6
T-47D_CUBIC_001_top	3	Expert_6
T-47D_Sucrose_004_top	3	Expert_6
T-47D_Uncleared_005_top	2	Expert_6
T-47D_ScaleA2_001_top	2	Expert_6
T-47D_Uncleared_003_top	2	Expert_6
T-47D_Uncleared_004_top	2	Expert_6
T-47D_ScaleA2_002_top	3	Expert_6
T-47D_ScaleA2_003_top	2	Expert_6
T-47D_ScaleA2_004_top	2	Expert_6
T-47D_ScaleA2_005_top	2	Expert_6
T-47D_Sucrose_005_top	3	Expert_6
T-47D_CUBIC_004_top	2	Expert_6
T-47D_CUBIC_005_top	2	Expert_6
T-47D_CUBIC_003_top	5	Expert_6
T-47D_ClearT_003_top	2	Expert_6
T-47D_ClearT_004_top	3	Expert_6
T-47D_ClearT_005_top	2	Expert_6
T-47D_ClearT_001_top	2	Expert_6
T-47D_ClearT_002_top	3	Expert_6
T-47D_ClearT2_004_top	3	Expert_6
T-47D_ClearT2_005_top	2	Expert_6
T-47D_ClearT2_001_top	2	Expert_6
T-47D_ClearT2_002_top	3	Expert_6
T-47D_ClearT2_003_top	2	Expert_6
T-47D_CUBIC_002_top	2	Expert_6
5-8F_Sucrose_001_bottom	5	Expert_7
5-8F_Uncleared_001_bottom	2	Expert_7
5-8F_Uncleared_002_bottom	2	Expert_7
5-8F_Uncleared_003_bottom	2	Expert_7
5-8F_Uncleared_004_bottom	4	Expert_7
5-8F_Uncleared_005_bottom	3	Expert_7
5-8F_Sucrose_002_bottom	3	Expert_7
5-8F_Sucrose_003_bottom	4	Expert_7
5-8F_Sucrose_004_bottom	4	Expert_7
5-8F_Sucrose_005_bottom	5	Expert_7
5-8F_CUBIC_001_bottom	5	Expert_7
5-8F_CUBIC_002_bottom	5	Expert_7
5-8F_ScaleA2_001_bottom	5	Expert_7
5-8F_CUBIC_003_bottom	5	Expert_7
5-8F_ScaleA2_002_bottom	5	Expert_7
5-8F_CUBIC_004_bottom	5	Expert_7
5-8F_ScaleA2_003_bottom	4	Expert_7
5-8F_CUBIC_005_bottom	5	Expert_7
5-8F_ScaleA2_004_bottom	5	Expert_7
5-8F_ScaleA2_005_bottom	4	Expert_7
5-8F_ClearT_001_bottom	2	Expert_7
5-8F_ClearT_002_bottom	2	Expert_7
5-8F_ClearT_003_bottom	2	Expert_7
5-8F_ClearT_004_bottom	2	Expert_7
5-8F_ClearT_005_bottom	3	Expert_7
5-8F_ClearT2_001_bottom	1	Expert_7
5-8F_ClearT2_002_bottom	2	Expert_7
5-8F_ClearT2_003_bottom	3	Expert_7
5-8F_ClearT2_004_bottom	3	Expert_7
5-8F_ClearT2_005_bottom	3	Expert_7
5-8F_Sucrose_001_middle	5	Expert_7
5-8F_Uncleared_001_middle	3	Expert_7
5-8F_Uncleared_002_middle	4	Expert_7
5-8F_Uncleared_003_middle	4	Expert_7
5-8F_Uncleared_004_middle	3	Expert_7
5-8F_Uncleared_005_middle	3	Expert_7
5-8F_Sucrose_002_middle	3	Expert_7
5-8F_Sucrose_003_middle	5	Expert_7
5-8F_Sucrose_004_middle	5	Expert_7
5-8F_Sucrose_005_middle	5	Expert_7
5-8F_CUBIC_001_middle	5	Expert_7
5-8F_CUBIC_002_middle	5	Expert_7
5-8F_ScaleA2_001_middle	5	Expert_7
5-8F_CUBIC_003_middle	5	Expert_7
5-8F_ScaleA2_002_middle	5	Expert_7
5-8F_CUBIC_004_middle	4	Expert_7
5-8F_ScaleA2_003_middle	5	Expert_7
5-8F_CUBIC_005_middle	5	Expert_7
5-8F_ScaleA2_004_middle	5	Expert_7
5-8F_ScaleA2_005_middle	5	Expert_7
5-8F_ClearT_001_middle	3	Expert_7
5-8F_ClearT_002_middle	3	Expert_7
5-8F_ClearT_003_middle	3	Expert_7
5-8F_ClearT_004_middle	3	Expert_7
5-8F_ClearT_005_middle	3	Expert_7
5-8F_ClearT2_001_middle	3	Expert_7
5-8F_ClearT2_002_middle	3	Expert_7
5-8F_ClearT2_003_middle	4	Expert_7
5-8F_ClearT2_004_middle	3	Expert_7
5-8F_ClearT2_005_middle	3	Expert_7
5-8F_Sucrose_001_top	5	Expert_7
5-8F_Uncleared_001_top	4	Expert_7
5-8F_Uncleared_002_top	5	Expert_7
5-8F_Uncleared_003_top	3	Expert_7
5-8F_Uncleared_004_top	5	Expert_7
5-8F_Uncleared_005_top	4	Expert_7
5-8F_Sucrose_002_top	4	Expert_7
5-8F_Sucrose_003_top	4	Expert_7
5-8F_Sucrose_004_top	5	Expert_7
5-8F_Sucrose_005_top	5	Expert_7
5-8F_CUBIC_001_top	5	Expert_7
5-8F_CUBIC_002_top	5	Expert_7
5-8F_ScaleA2_001_top	5	Expert_7
5-8F_CUBIC_003_top	5	Expert_7
5-8F_ScaleA2_002_top	5	Expert_7
5-8F_CUBIC_004_top	5	Expert_7
5-8F_ScaleA2_003_top	5	Expert_7
5-8F_CUBIC_005_top	4	Expert_7
5-8F_ScaleA2_004_top	5	Expert_7
5-8F_ScaleA2_005_top	5	Expert_7
5-8F_ClearT_001_top	4	Expert_7
5-8F_ClearT_002_top	4	Expert_7
5-8F_ClearT_003_top	3	Expert_7
5-8F_ClearT_004_top	3	Expert_7
5-8F_ClearT_005_top	4	Expert_7
5-8F_ClearT2_001_top	3	Expert_7
5-8F_ClearT2_002_top	4	Expert_7
5-8F_ClearT2_003_top	4	Expert_7
5-8F_ClearT2_004_top	3	Expert_7
5-8F_ClearT2_005_top	4	Expert_7
Huh-7D12_Sucrose_001_bottom	4	Expert_7
Huh-7D12_ScaleA2_001_bottom	2	Expert_7
Huh-7D12_ScaleA2_002_bottom	4	Expert_7
Huh-7D12_ScaleA2_003_bottom	2	Expert_7
Huh-7D12_ScaleA2_004_bottom	1	Expert_7
Huh-7D12_ScaleA2_005_bottom	2	Expert_7
Huh-7D12_Uncleared_001_bottom	1	Expert_7
Huh-7D12_ClearT_003_bottom	1	Expert_7
Huh-7D12_ClearT_004_bottom	1	Expert_7
Huh-7D12_ClearT_005_bottom	1	Expert_7
Huh-7D12_Uncleared_002_bottom	1	Expert_7
Huh-7D12_Uncleared_003_bottom	1	Expert_7
Huh-7D12_Uncleared_004_bottom	2	Expert_7
Huh-7D12_Uncleared_005_bottom	1	Expert_7
Huh-7D12_ClearT_001_bottom	1	Expert_7
Huh-7D12_ClearT_002_bottom	1	Expert_7
Huh-7D12_Sucrose_002_bottom	5	Expert_7
Huh-7D12_ClearT2_003_bottom	2	Expert_7
Huh-7D12_ClearT2_004_bottom	1	Expert_7
Huh-7D12_ClearT2_005_bottom	2	Expert_7
Huh-7D12_Sucrose_003_bottom	5	Expert_7
Huh-7D12_Sucrose_004_bottom	4	Expert_7
Huh-7D12_Sucrose_005_bottom	5	Expert_7
Huh-7D12_ClearT2_001_bottom	1	Expert_7
Huh-7D12_ClearT2_002_bottom	1	Expert_7
Huh-7D12_CUBIC_001_bottom	1	Expert_7
Huh-7D12_CUBIC_002_bottom	2	Expert_7
Huh-7D12_CUBIC_003_bottom	3	Expert_7
Huh-7D12_CUBIC_004_bottom	1	Expert_7
Huh-7D12_CUBIC_005_bottom	2	Expert_7
Huh-7D12_Sucrose_001_middle	4	Expert_7
Huh-7D12_ScaleA2_001_middle	3	Expert_7
Huh-7D12_ScaleA2_002_middle	4	Expert_7
Huh-7D12_ScaleA2_003_middle	3	Expert_7
Huh-7D12_ScaleA2_004_middle	2	Expert_7
Huh-7D12_ScaleA2_005_middle	3	Expert_7
Huh-7D12_Uncleared_001_middle	2	Expert_7
Huh-7D12_ClearT_003_middle	2	Expert_7
Huh-7D12_ClearT_004_middle	2	Expert_7
Huh-7D12_ClearT_005_middle	2	Expert_7
Huh-7D12_Uncleared_002_middle	3	Expert_7
Huh-7D12_Uncleared_003_middle	3	Expert_7
Huh-7D12_Uncleared_004_middle	2	Expert_7
Huh-7D12_Uncleared_005_middle	2	Expert_7
Huh-7D12_ClearT_001_middle	2	Expert_7
Huh-7D12_ClearT_002_middle	2	Expert_7
Huh-7D12_Sucrose_002_middle	5	Expert_7
Huh-7D12_ClearT2_003_middle	3	Expert_7
Huh-7D12_ClearT2_004_middle	2	Expert_7
Huh-7D12_ClearT2_005_middle	3	Expert_7
Huh-7D12_Sucrose_003_middle	5	Expert_7
Huh-7D12_Sucrose_004_middle	4	Expert_7
Huh-7D12_Sucrose_005_middle	5	Expert_7
Huh-7D12_ClearT2_001_middle	2	Expert_7
Huh-7D12_ClearT2_002_middle	2	Expert_7
Huh-7D12_CUBIC_001_middle	3	Expert_7
Huh-7D12_CUBIC_002_middle	3	Expert_7
Huh-7D12_CUBIC_003_middle	4	Expert_7
Huh-7D12_CUBIC_004_middle	3	Expert_7
Huh-7D12_CUBIC_005_middle	3	Expert_7
Huh-7D12_Sucrose_001_top	4	Expert_7
Huh-7D12_ScaleA2_001_top	4	Expert_7
Huh-7D12_ScaleA2_002_top	3	Expert_7
Huh-7D12_ScaleA2_003_top	4	Expert_7
Huh-7D12_ScaleA2_004_top	4	Expert_7
Huh-7D12_ScaleA2_005_top	5	Expert_7
Huh-7D12_Uncleared_001_top	3	Expert_7
Huh-7D12_ClearT_003_top	4	Expert_7
Huh-7D12_ClearT_004_top	3	Expert_7
Huh-7D12_ClearT_005_top	3	Expert_7
Huh-7D12_Uncleared_002_top	5	Expert_7
Huh-7D12_Uncleared_003_top	3	Expert_7
Huh-7D12_Uncleared_004_top	4	Expert_7
Huh-7D12_Uncleared_005_top	4	Expert_7
Huh-7D12_ClearT_001_top	3	Expert_7
Huh-7D12_ClearT_002_top	2	Expert_7
Huh-7D12_Sucrose_002_top	5	Expert_7
Huh-7D12_ClearT2_003_top	4	Expert_7
Huh-7D12_ClearT2_004_top	4	Expert_7
Huh-7D12_ClearT2_005_top	4	Expert_7
Huh-7D12_Sucrose_003_top	5	Expert_7
Huh-7D12_Sucrose_004_top	5	Expert_7
Huh-7D12_Sucrose_005_top	3	Expert_7
Huh-7D12_ClearT2_001_top	4	Expert_7
Huh-7D12_ClearT2_002_top	3	Expert_7
Huh-7D12_CUBIC_001_top	4	Expert_7
Huh-7D12_CUBIC_002_top	3	Expert_7
Huh-7D12_CUBIC_003_top	5	Expert_7
Huh-7D12_CUBIC_004_top	4	Expert_7
Huh-7D12_CUBIC_005_top	5	Expert_7
T-47D_Sucrose_001_bottom	4	Expert_7
T-47D_Uncleared_001_bottom	3	Expert_7
T-47D_Sucrose_002_bottom	5	Expert_7
T-47D_Sucrose_003_bottom	5	Expert_7
T-47D_Uncleared_002_bottom	3	Expert_7
T-47D_CUBIC_001_bottom	5	Expert_7
T-47D_Sucrose_004_bottom	5	Expert_7
T-47D_Uncleared_005_bottom	4	Expert_7
T-47D_ScaleA2_001_bottom	4	Expert_7
T-47D_Uncleared_003_bottom	3	Expert_7
T-47D_Uncleared_004_bottom	4	Expert_7
T-47D_ScaleA2_002_bottom	4	Expert_7
T-47D_ScaleA2_003_bottom	4	Expert_7
T-47D_ScaleA2_004_bottom	5	Expert_7
T-47D_ScaleA2_005_bottom	4	Expert_7
T-47D_Sucrose_005_bottom	3	Expert_7
T-47D_CUBIC_004_bottom	5	Expert_7
T-47D_CUBIC_005_bottom	5	Expert_7
T-47D_CUBIC_003_bottom	5	Expert_7
T-47D_ClearT_003_bottom	3	Expert_7
T-47D_ClearT_004_bottom	3	Expert_7
T-47D_ClearT_005_bottom	3	Expert_7
T-47D_ClearT_001_bottom	4	Expert_7
T-47D_ClearT_002_bottom	3	Expert_7
T-47D_ClearT2_004_bottom	4	Expert_7
T-47D_ClearT2_005_bottom	3	Expert_7
T-47D_ClearT2_001_bottom	4	Expert_7
T-47D_ClearT2_002_bottom	4	Expert_7
T-47D_ClearT2_003_bottom	3	Expert_7
T-47D_CUBIC_002_bottom	5	Expert_7
T-47D_Sucrose_001_middle	4	Expert_7
T-47D_Uncleared_001_middle	5	Expert_7
T-47D_Sucrose_002_middle	5	Expert_7
T-47D_Sucrose_003_middle	4	Expert_7
T-47D_Uncleared_002_middle	3	Expert_7
T-47D_CUBIC_001_middle	5	Expert_7
T-47D_Sucrose_004_middle	5	Expert_7
T-47D_Uncleared_005_middle	3	Expert_7
T-47D_ScaleA2_001_middle	4	Expert_7
T-47D_Uncleared_003_middle	4	Expert_7
T-47D_Uncleared_004_middle	4	Expert_7
T-47D_ScaleA2_002_middle	4	Expert_7
T-47D_ScaleA2_003_middle	3	Expert_7
T-47D_ScaleA2_004_middle	5	Expert_7
T-47D_ScaleA2_005_middle	4	Expert_7
T-47D_Sucrose_005_middle	5	Expert_7
T-47D_CUBIC_004_middle	5	Expert_7
T-47D_CUBIC_005_middle	5	Expert_7
T-47D_CUBIC_003_middle	5	Expert_7
T-47D_ClearT_003_middle	3	Expert_7
T-47D_ClearT_004_middle	4	Expert_7
T-47D_ClearT_005_middle	4	Expert_7
T-47D_ClearT_001_middle	4	Expert_7
T-47D_ClearT_002_middle	3	Expert_7
T-47D_ClearT2_004_middle	4	Expert_7
T-47D_ClearT2_005_middle	4	Expert_7
T-47D_ClearT2_001_middle	4	Expert_7
T-47D_ClearT2_002_middle	3	Expert_7
T-47D_ClearT2_003_middle	4	Expert_7
T-47D_CUBIC_002_middle	5	Expert_7
T-47D_Sucrose_001_top	5	Expert_7
T-47D_Uncleared_001_top	4	Expert_7
T-47D_Sucrose_002_top	5	Expert_7
T-47D_Sucrose_003_top	4	Expert_7
T-47D_Uncleared_002_top	4	Expert_7
T-47D_CUBIC_001_top	5	Expert_7
T-47D_Sucrose_004_top	4	Expert_7
T-47D_Uncleared_005_top	5	Expert_7
T-47D_ScaleA2_001_top	4	Expert_7
T-47D_Uncleared_003_top	5	Expert_7
T-47D_Uncleared_004_top	4	Expert_7
T-47D_ScaleA2_002_top	4	Expert_7
T-47D_ScaleA2_003_top	4	Expert_7
T-47D_ScaleA2_004_top	4	Expert_7
T-47D_ScaleA2_005_top	5	Expert_7
T-47D_Sucrose_005_top	5	Expert_7
T-47D_CUBIC_004_top	4	Expert_7
T-47D_CUBIC_005_top	4	Expert_7
T-47D_CUBIC_003_top	5	Expert_7
T-47D_ClearT_003_top	4	Expert_7
T-47D_ClearT_004_top	4	Expert_7
T-47D_ClearT_005_top	4	Expert_7
T-47D_ClearT_001_top	4	Expert_7
T-47D_ClearT_002_top	4	Expert_7
T-47D_ClearT2_004_top	4	Expert_7
T-47D_ClearT2_005_top	4	Expert_7
T-47D_ClearT2_001_top	5	Expert_7
T-47D_ClearT2_002_top	4	Expert_7
T-47D_ClearT2_003_top	4	Expert_7
T-47D_CUBIC_002_top	4	Expert_7
5-8F_Sucrose_001_bottom	3	Expert_8
5-8F_Uncleared_001_bottom	2	Expert_8
5-8F_Uncleared_002_bottom	1	Expert_8
5-8F_Uncleared_003_bottom	1	Expert_8
5-8F_Uncleared_004_bottom	2	Expert_8
5-8F_Uncleared_005_bottom	1	Expert_8
5-8F_Sucrose_002_bottom	1	Expert_8
5-8F_Sucrose_003_bottom	2	Expert_8
5-8F_Sucrose_004_bottom	2	Expert_8
5-8F_Sucrose_005_bottom	2	Expert_8
5-8F_CUBIC_001_bottom	2	Expert_8
5-8F_CUBIC_002_bottom	2	Expert_8
5-8F_ScaleA2_001_bottom	3	Expert_8
5-8F_CUBIC_003_bottom	2	Expert_8
5-8F_ScaleA2_002_bottom	2	Expert_8
5-8F_CUBIC_004_bottom	3	Expert_8
5-8F_ScaleA2_003_bottom	2	Expert_8
5-8F_CUBIC_005_bottom	2	Expert_8
5-8F_ScaleA2_004_bottom	2	Expert_8
5-8F_ScaleA2_005_bottom	2	Expert_8
5-8F_ClearT_001_bottom	2	Expert_8
5-8F_ClearT_002_bottom	1	Expert_8
5-8F_ClearT_003_bottom	1	Expert_8
5-8F_ClearT_004_bottom	2	Expert_8
5-8F_ClearT_005_bottom	1	Expert_8
5-8F_ClearT2_001_bottom	1	Expert_8
5-8F_ClearT2_002_bottom	1	Expert_8
5-8F_ClearT2_003_bottom	2	Expert_8
5-8F_ClearT2_004_bottom	2	Expert_8
5-8F_ClearT2_005_bottom	1	Expert_8
5-8F_Sucrose_001_middle	4	Expert_8
5-8F_Uncleared_001_middle	3	Expert_8
5-8F_Uncleared_002_middle	4	Expert_8
5-8F_Uncleared_003_middle	4	Expert_8
5-8F_Uncleared_004_middle	5	Expert_8
5-8F_Uncleared_005_middle	4	Expert_8
5-8F_Sucrose_002_middle	4	Expert_8
5-8F_Sucrose_003_middle	4	Expert_8
5-8F_Sucrose_004_middle	4	Expert_8
5-8F_Sucrose_005_middle	4	Expert_8
5-8F_CUBIC_001_middle	3	Expert_8
5-8F_CUBIC_002_middle	4	Expert_8
5-8F_ScaleA2_001_middle	3	Expert_8
5-8F_CUBIC_003_middle	5	Expert_8
5-8F_ScaleA2_002_middle	3	Expert_8
5-8F_CUBIC_004_middle	5	Expert_8
5-8F_ScaleA2_003_middle	4	Expert_8
5-8F_CUBIC_005_middle	5	Expert_8
5-8F_ScaleA2_004_middle	5	Expert_8
5-8F_ScaleA2_005_middle	5	Expert_8
5-8F_ClearT_001_middle	3	Expert_8
5-8F_ClearT_002_middle	3	Expert_8
5-8F_ClearT_003_middle	3	Expert_8
5-8F_ClearT_004_middle	3	Expert_8
5-8F_ClearT_005_middle	3	Expert_8
5-8F_ClearT2_001_middle	3	Expert_8
5-8F_ClearT2_002_middle	3	Expert_8
5-8F_ClearT2_003_middle	4	Expert_8
5-8F_ClearT2_004_middle	4	Expert_8
5-8F_ClearT2_005_middle	3	Expert_8
5-8F_Sucrose_001_top	4	Expert_8
5-8F_Uncleared_001_top	3	Expert_8
5-8F_Uncleared_002_top	4	Expert_8
5-8F_Uncleared_003_top	3	Expert_8
5-8F_Uncleared_004_top	4	Expert_8
5-8F_Uncleared_005_top	3	Expert_8
5-8F_Sucrose_002_top	4	Expert_8
5-8F_Sucrose_003_top	3	Expert_8
5-8F_Sucrose_004_top	3	Expert_8
5-8F_Sucrose_005_top	3	Expert_8
5-8F_CUBIC_001_top	3	Expert_8
5-8F_CUBIC_002_top	3	Expert_8
5-8F_ScaleA2_001_top	4	Expert_8
5-8F_CUBIC_003_top	4	Expert_8
5-8F_ScaleA2_002_top	3	Expert_8
5-8F_CUBIC_004_top	3	Expert_8
5-8F_ScaleA2_003_top	3	Expert_8
5-8F_CUBIC_005_top	4	Expert_8
5-8F_ScaleA2_004_top	3	Expert_8
5-8F_ScaleA2_005_top	3	Expert_8
5-8F_ClearT_001_top	4	Expert_8
5-8F_ClearT_002_top	3	Expert_8
5-8F_ClearT_003_top	4	Expert_8
5-8F_ClearT_004_top	4	Expert_8
5-8F_ClearT_005_top	4	Expert_8
5-8F_ClearT2_001_top	3	Expert_8
5-8F_ClearT2_002_top	4	Expert_8
5-8F_ClearT2_003_top	3	Expert_8
5-8F_ClearT2_004_top	3	Expert_8
5-8F_ClearT2_005_top	3	Expert_8
Huh-7D12_Sucrose_001_bottom	1	Expert_8
Huh-7D12_ScaleA2_001_bottom	1	Expert_8
Huh-7D12_ScaleA2_002_bottom	1	Expert_8
Huh-7D12_ScaleA2_003_bottom	1	Expert_8
Huh-7D12_ScaleA2_004_bottom	1	Expert_8
Huh-7D12_ScaleA2_005_bottom	1	Expert_8
Huh-7D12_Uncleared_001_bottom	1	Expert_8
Huh-7D12_ClearT_003_bottom	1	Expert_8
Huh-7D12_ClearT_004_bottom	1	Expert_8
Huh-7D12_ClearT_005_bottom	1	Expert_8
Huh-7D12_Uncleared_002_bottom	1	Expert_8
Huh-7D12_Uncleared_003_bottom	1	Expert_8
Huh-7D12_Uncleared_004_bottom	1	Expert_8
Huh-7D12_Uncleared_005_bottom	1	Expert_8
Huh-7D12_ClearT_001_bottom	1	Expert_8
Huh-7D12_ClearT_002_bottom	1	Expert_8
Huh-7D12_Sucrose_002_bottom	2	Expert_8
Huh-7D12_ClearT2_003_bottom	1	Expert_8
Huh-7D12_ClearT2_004_bottom	1	Expert_8
[truncated: 701 more rows]
